# Supplementary material for: Lipidomics profiling reveals distinct patterns of plasma sphingolipid alterations in Alzheimer’s disease and vascular dementia
Source: Alzheimers Res Ther. 2023 Dec 12;15:214. doi: 10.1186/s13195-023-01359-7 (PMC10714620; doi:10.1186/s13195-023-01359-7)
Supplement: Supplementary file 1 — Additional file 1: Supplementary Table S1. Diagnostic criteria of clinical subgroups for this study. Supplementary Table S2. Summary of Neuropsychological Battery and Component Tests. Supplementary Table S3. List of quantifiable lipid species in this study. Supplementary Table S4. Median concentrations of SPs in absence or presence of comorbidity or ApoE4 allele. Supplementary Table S5. SPs fold change and BH-p values in presence versus absence of comorbidity or ApoE4 allele. Supplementary Table S6. Median concentrations (nM) of SPs in NCI, CIND, AD and VaD. Supplementary Table S7. SPs Fold change and BH-p values in CIND, AD, VaD compared to NCI. Supplementary Table S8. Associations of SPs and risk of AD or VaD diagnoses, expressed as odds ratio (OR) and BH-adjusted p-values. Supplementary Table S9. AUC values for individual SPs and selected multimarker panel for AD. Supplementary Table S10. AUC values for individual SPs and selected multimarker panel for VaD. Supplementary Table S11. Variables selected by stepwise backwards regression for AD. Supplementary Table S12. Variables selected by stepwise backwards regression for VaD. [file 13195_2023_1359_MOESM1_ESM.xlsx]

## Sheet: Supp Table S1
Chua et al. Lipidomics profiling reveals distinct patterns of plasma sphingolipid alterations in Alzheimer’s disease and vascular dementia
Supplementary Table S1. Diagnostic criteria of clinical subgroups for this study
Clinical subgroups	Criteria [1]
No cognitive impairment (NCI)	• Subjective memory complaints • Cognitively normal on objective neuropsychological assessments (MMSE [2], MOCA [3] and neuropsychological battery, see (see Supplementary Table S2 for component tests)
Cognitive impairment, no dementia (CIND)	• Did not meet the Diagnostic and Statistical Manual Fourth Edition (DSM-IV) diagnostic criteria for dementia [4] • Impairment in one or more domains of the neuropsychological battery, defined as education-adjusted scores ≥ 1.5 standard deviations below normal established means for at least half of the tests for that domain [1] (see Supplementary Table S2 for component tests)
Alzheimer’s disease (AD)	• Diagnostic and Statistical Manual Fourth Edition (DSM-IV) diagnostic criteria for dementia • NINCDS-ADRDA criteria for AD [5]
Vascular dementia (VaD)	• NIND-AIREN criteria for VaD [6]
REFERENCES
1	Chong JR, Hilal S, Ashton NJ, Karikari TK, Reilhac A, Vrooman H, Schöll M, Zetterberg H, Blennow K, Chen CP et al: Brain atrophy and white matter hyperintensities are independently associated with plasma neurofilament light chain in an Asian cohort of cognitively impaired patients with concomitant cerebral small vessel disease. Alzheimers Dement (Amst) 2023, 15(1):e12396.
2	Folstein MF, Folstein SE, McHugh PR: "Mini-mental state". A practical method for grading the cognitive state of patients for the clinician. Journal of psychiatric research 1975, 12(3):189-198.
3	Nasreddine ZS, Phillips NA, Bedirian V, Charbonneau S, Whitehead V, Collin I, Cummings JL, Chertkow H: The Montreal Cognitive Assessment, MoCA: a brief screening tool for mild cognitive impairment. J Am Geriatr Soc 2005, 53(4):695-699.
4	Diagnostic and Statistical Manual of Mental Disorders, 4th edition. Washington, DC; American Journal of Psychiatry 1994.
5	McKhann GM, Knopman DS, Chertkow H, Hyman BT, Jack CR, Jr., Kawas CH, Klunk WE, Koroshetz WJ, Manly JJ, Mayeux R et al: The diagnosis of dementia due to Alzheimer's disease: recommendations from the National Institute on Aging-Alzheimer's Association workgroups on diagnostic guidelines for Alzheimer's disease. Alzheimer's & dementia : the journal of the Alzheimer's Association 2011, 7(3):263-269.
6	Román GC, Tatemichi TK, Erkinjuntti T, Cummings J, Masdeu J, Garcia J, Amaducci L, Orgogozo J-M, Brun A, Hofman A: Vascular dementia: diagnostic criteria for research studies: report of the NINDS‐AIREN International Workshop. Neurology 1993, 43(2):250-250.

## Sheet: Supp Table S2
Chua et al. Lipidomics profiling reveals distinct patterns of plasma sphingolipid alterations in Alzheimer’s disease and vascular dementia
Supplementary Table S2. Summary of Neuropsychological Battery and Component Tests
Cognitive Domain	Component Test(s)
1. Executive Function:	Frontal Assessment Battery [1]
2. Attention:	Digit Span, Visual Memory Span [2] and Auditory Detection [3]
3. Language:	Language: Modified Boston Naming Test [4] and Verbal Fluency [5]
4. Visuomotor Speed:	Symbol Digit Modality Test [6], Maze Task [7] and Digit Cancellation [8]
5. Visuoconstruction:	Weschler Memory Scale – Revised (WMS-R) Visual Reproduction Copy task [2], Clock Drawing [9] and Weschler Adult Intelligence Scale – Revised (WAIS-R) subtest of Block Design [10]
6. Visual Memory:	Picture Recall & Recognition Tasks, and WMS-R Visual Reproduction Recall & Recognition Task [2]
7. Verbal Memory:	Word List Recall & Recognition Tasks [11] and Story Recall Task
References
1	Dubois B, Slachevsky A, Litvan I, Pillon B: The FAB: a Frontal Assessment Battery at bedside. Neurology 2000, 55(11):1621-1626.
2	Wechsler D: Wechsler Memory Scale-Revised. 3rd ed. San Antonio, TX: Jovanovich. 1997.
3	Lewis RF, Rennick PM: Manual for the Repeatable Cognitive Percpetual-Motor Battery. Clinton Township, MI: Axon. 1979.
4	Mack WJ, Freed DM, Williams BW, Henderson VW: Boston Naming Test: shortened versions for use in Alzheimer's disease. Journal of gerontology 1992, 47(3):P154-158.
5	Isaacs B, Kennie AT: The Set test as an aid to the detection of dementia in old people. The British journal of psychiatry : the journal of mental science 1973, 123(575):467-470.
6	Smith A: Symbol Digit Modalities Test. Los Angeles, CA: WPS Inc. 1973.
7	Porteus SD: The Maze Test and Clinical Psychology. Palo Alto, CA: Pacific Books. 1959.
8	Diller L, Ben-Yishay Y, Gerstman LJ: Studies in Cognition and Rehabilitation in Hemiplegia. New York: New York University Medical Center Institute of Rehabilitation Medicine. 1974.
9	Sunderland T, Hill JL, Mellow AM, Lawlor BA, Gundersheimer J, Newhouse PA, Grafman JH: Clock drawing in Alzheimer's disease. A novel measure of dementia severity. Journal of the American Geriatrics Society 1989, 37(8):725-729.
10	Wechsler D: Wechsler Adult Intelligence Scale-Revised. San Antonio, TX: Harcourt Brace Jovanovich. 1981.
11	Sahadevan S, Tan NJ, Tan T, Tan S: Cognitive testing of elderly Chinese people in Singapore: influence of education and age on normative scores. Age and ageing 1997, 26(6):481-486.

## Sheet: Supp Table S3
Chua et al. Lipidomics profiling reveals distinct patterns of plasma sphingolipid alterations in Alzheimer’s disease and vascular dementia
Supplementary Table S3. List of quantifiable lipid species in this study
	d16:0	d18:1	d18:0	d18:2
Ceramides (26 peaks)	Cer d16:1/16:0	Cer d18:1/16:0	Cer d18:0/22:0	Cer d18:2/16:0
	Cer d16:1/18:0	Cer d18:1/18:0	Cer d18:0/23:0	Cer d18:2/18:0
	Cer d16:1/22:0	Cer d18:1/20:0	Cer d18:0/24:0	Cer d18:2/22:0
	Cer d16:1/23:0	Cer d18:1/22:0	Cer d18:0/25:0	Cer d18:2/23:0
	Cer d16:1/24:0	Cer d18:1/23:0		Cer d18:2/24:0
		Cer d18:1/24:0		Cer d18:2/24:1
		Cer d18:1/24:1		Cer d18:2/25:0
		Cer d18:1/25:0
		Cer d18:1/26:0
		Cer d18:1/26:1
Gangliosides (12 peaks	GM3 d16:1/16:0	GM3 d18:1/14:0		GM3 d18:2/16:0
	GM3 d16:1/22:0	GM3 d18:1/16:0		GM3 d18:2/18:0
		GM3 d18:1/18:0		GM3 d18:2/20:0
		GM3 d18:1/22:0		GM3 d18:2/24:1
		GM3 d18:1/24:0
		GM3 d18:1/24:1
Dihexosylceramides (9 peaks)	Hex2Cer d16:1/16:0	Hex2Cer d18:1/14:0		Hex2Cer d18:2/16:0
		Hex2Cer d18:1/16:0		Hex2Cer d18:2/24:1
		Hex2Cer d18:1/18:0
		Hex2Cer d18:1/22:0
		Hex2Cer d18:1/24:0
		Hex2Cer d18:1/24:1
Monohexosylceramides (13 peaks)	HexCer d16:1/16:0	HexCer d18:1/16:0		HexCer d18:2/16:0
	HexCer d16:1/22:0	HexCer d18:1/18:0		HexCer d18:2/22:0
		HexCer d18:1/20:0		HexCer d18:2/24:0
		HexCer d18:1/22:0		HexCer d18:2/24:1
		HexCer d18:1/23:0
		HexCer d18:1/24:0
		HexCer d18:1/24:1
Sphingomyelin (17 peaks)	SM d16:1/16:0	SM d18:1/14:0		SM d18:2/16:0
	SM d16:1/18:0	SM d18:1/16:0		SM d18:2/18:0
	SM d16:1/20:0	SM d18:1/18:0		SM d18:2/20:0
	SM d16:1/22:0	SM d18:1/20:0		SM d18:2/22:0
	SM d16:1/24:1	SM d18:1/22:0		SM d18:2/24:1
		SM d18:1/24:0
		SM d18:1/24:1

## Sheet: Supp Table S4
Chua et al. Lipidomics profiling reveals distinct patterns of plasma sphingolipid alterations in Alzheimer’s disease and vascular dementia
Supplementary Table S4. Median concentrations of SPs in absence or presence of comorbidity or ApoE4 allele
	Cardiovascular Disease			Diabetes			Hyperlipidemia			Hypertension			ApoE4 Allele
Species	Absence Median(IQR) (N=452)	Presence Median(IQR) (N=71)	BH-adjusted p-value	Absence Median(IQR) (N=331)	Presence Median(IQR) (N=195)	BH-adjusted p-value	Absence Median(IQR) (N=133)	Presence Median(IQR) (N=392)	BH-adjusted p-value	Absence Median(IQR) (N=152)	Presence Median(IQR) (N=371)	BH-adjusted p-value	Absence Median(IQR) (N=373)	Presence Median(IQR) (N=151)	BH-adjusted p-value
Cer d16:1/16:0	9.1 (4.5)	8.2 (4.4)	0.155887	8.8 (4.6)	9.1 (4.4)	0.489175	9.1 (4.1)	9.0 (4.6)	0.759499	9.8 (4.3)	8.8 (4.6)	0.0366268	8.9 (4.1)	9.1 (5.0)	0.995212
Cer d16:1/18:0	11.8 (7.7)	10.8 (6.9)	0.0479584	11.2 (7.9)	12.4 (7.6)	0.217954	10.7 (6.4)	11.8 (7.7)	0.0072263	11.4 (8.5)	11.6 (7.0)	0.901817	11.5 (7.9)	11.3 (7.4)	0.899712
Cer d16:1/22:0	24.4 (15.1)	20.7 (15.8)	0.00770597	23.2 (14.5)	24.7 (15.8)	0.35474	24.2 (16.0)	23.6 (15.1)	0.438507	24.4 (14.1)	23.6 (15.1)	0.305954	23.7 (15.0)	24.0 (15.8)	0.733236
Cer d16:1/23:0	14.9 (9.3)	13.2 (10.7)	0.0676922	14.0 (9.6)	15.2 (9.3)	0.210541	14.6 (8.2)	14.7 (9.8)	0.866431	15.1 (9.3)	14.4 (9.6)	0.0283312	14.7 (9.3)	14.8 (10.6)	0.973656
Cer d16:1/24:0	55.6 (36.6)	46.2 (35.1)	0.00155467	51.9 (35.7)	56.3 (35.8)	0.217216	55.4 (30.5)	52.6 (36.3)	0.639429	58.5 (35.8)	51.1 (34.4)	0.0133927	52.5 (35.2)	55.0 (35.0)	0.923918
Cer d18:0/22:0	145.9 (60.8)	119.1 (60.4)	0.000181994	141.5 (61.2)	145.2 (66.4)	0.314931	147.5 (56.3)	139.2 (65.0)	0.0571299	146.3 (56.6)	141.5 (67.3)	0.0675934	142.7 (61.1)	145.9 (66.8)	0.971477
Cer d18:0/23:0	108.1 (44.0)	93.2 (48.1)	0.000164045	104.6 (43.8)	107.1 (46.2)	0.33392	111.8 (41.9)	103.3 (46.0)	0.00263906	113.4 (41.3)	104.0 (46.0)	0.00512324	106.0 (45.8)	106.7 (44.5)	0.839768
Cer d18:0/24:0	386.8 (146.0)	296.9 (151.4)	1.32714e-05	365.3 (151.5)	390.1 (151.0)	0.191146	402.4 (133.3)	361.6 (156.8)	0.0043418	394.5 (131.6)	358.9 (162.7)	0.00937177	371.0 (151.4)	390.1 (152.3)	0.410935
Cer d18:0/25:0	26.7 (13.1)	22.0 (9.9)	9.63423e-05	25.8 (13.1)	25.5 (11.9)	0.860101	28.8 (14.0)	25.0 (11.5)	0.000781088	28.9 (13.1)	24.4 (11.5)	2.35581e-06	26.2 (12.4)	25.4 (12.4)	0.838895
Cer d18:1/16:0	187.5 (67.0)	174.9 (67.4)	0.109406	184.5 (66.4)	184.9 (71.0)	0.539789	196.3 (60.2)	183.9 (71.3)	0.110296	193.9 (67.9)	183.0 (67.8)	0.135064	183.7 (70.0)	188.6 (64.9)	0.135436
Cer d18:1/18:0	46.5 (26.5)	40.8 (21.6)	0.0386875	44.1 (25.7)	48.4 (27.1)	0.129363	44.7 (26.5)	46.7 (25.8)	0.310191	44.3 (25.5)	46.5 (26.8)	0.791446	45.7 (26.7)	45.7 (25.5)	0.974722
Cer d18:1/20:0	34.7 (19.2)	29.2 (16.1)	0.00470221	33.3 (17.9)	33.6 (18.5)	0.774568	34.9 (19.3)	33.2 (17.4)	0.754478	33.2 (17.9)	33.4 (18.2)	0.910587	33.2 (18.3)	34.2 (18.3)	0.597721
Cer d18:1/22:0	275.2 (129.2)	220.4 (127.5)	5.34576e-05	266.1 (128.6)	267.4 (125.0)	0.914785	296.7 (108.2)	254.8 (129.2)	0.000431876	285.1 (139.0)	254.9 (124.8)	0.00165094	258.7 (127.0)	284.6 (130.2)	0.244642
Cer d18:1/23:0	219.8 (96.0)	185.2 (95.0)	0.00122189	216.6 (103.5)	211.5 (95.4)	0.418526	231.5 (86.3)	205.5 (104.0)	0.00224206	231.0 (91.8)	204.8 (102.8)	0.00936376	212.1 (101.3)	220.0 (92.1)	0.902542
Cer d18:1/24:0	885.4 (351.3)	718.5 (339.4)	3.33647e-05	847.7 (359.8)	889.0 (344.8)	0.219737	945.7 (320.3)	834.7 (375.4)	0.00538158	908.7 (342.6)	839.8 (372.9)	0.0147534	852.1 (353.9)	906.3 (372.5)	0.464437
Cer d18:1/24:1	305.9 (126.1)	292.5 (153.6)	0.416085	308.9 (127.6)	292.2 (134.7)	0.203744	327.9 (121.8)	297.4 (129.7)	0.00461772	316.1 (129.0)	297.8 (132.7)	0.0689324	299.0 (123.9)	312.2 (146.7)	0.365128
Cer d18:1/25:0	35.4 (13.8)	30.4 (15.4)	3.72092e-05	35.3 (14.0)	33.7 (15.0)	0.412965	39.8 (13.7)	33.5 (14.8)	1.36187e-06	38.8 (15.3)	33.5 (14.2)	5.69986e-05	34.4 (14.9)	34.9 (14.0)	0.837523
Cer d18:1/26:0	7.7 (3.3)	6.3 (3.1)	4.51198e-05	7.5 (3.5)	7.4 (2.9)	0.780024	8.2 (3.4)	7.2 (3.1)	0.00968523	7.7 (3.6)	7.2 (3.1)	0.0143406	7.3 (3.1)	7.8 (3.6)	0.33129
Cer d18:1/26:1	8.3 (3.4)	7.3 (3.9)	0.0963942	8.4 (3.5)	7.9 (3.4)	0.220724	8.8 (3.0)	8.0 (3.6)	0.00385579	8.6 (3.1)	7.9 (3.6)	0.0184338	8.1 (3.3)	8.8 (3.3)	0.245231
Cer d18:2/16:0	23.9 (8.8)	20.9 (7.1)	0.00156927	24.0 (7.9)	21.7 (8.8)	0.00159243	25.0 (9.5)	23.1 (8.4)	0.000792718	25.1 (8.4)	22.9 (8.4)	0.00815438	22.9 (8.5)	25.0 (8.4)	0.0543883
Cer d18:2/18:0	11.5 (6.8)	8.7 (6.9)	0.00237635	11.7 (7.0)	10.5 (7.3)	0.251201	11.5 (7.0)	11.0 (6.8)	0.673167	11.7 (7.6)	10.9 (6.8)	0.716821	10.8 (6.9)	11.9 (7.3)	0.268444
Cer d18:2/22:0	45.7 (25.6)	36.7 (19.4)	0.000172385	44.9 (24.2)	42.0 (22.9)	0.719407	48.4 (25.8)	42.7 (23.7)	0.0586137	47.8 (27.2)	42.3 (23.3)	0.0163705	42.7 (22.3)	48.9 (28.0)	0.252752
Cer d18:2/23:0	33.8 (18.7)	27.1 (17.6)	0.000496476	33.1 (19.7)	32.7 (18.0)	0.737848	34.6 (17.5)	32.5 (18.9)	0.0823549	36.1 (16.9)	32.1 (19.4)	0.0120189	32.6 (19.1)	35.5 (18.1)	0.324756
Cer d18:2/24:0	142.3 (73.4)	110.5 (58.4)	2.00429e-05	136.0 (70.0)	133.0 (62.6)	0.908083	146.2 (71.4)	131.4 (65.7)	0.0483122	146.3 (69.0)	129.7 (68.9)	0.0362312	131.5 (64.9)	145.3 (80.7)	0.194959
Cer d18:2/24:1	46.6 (23.3)	40.1 (22.9)	0.0442531	47.1 (24.1)	41.7 (22.7)	0.0211217	48.3 (25.4)	44.5 (23.1)	0.0505803	46.3 (24.9)	45.4 (22.5)	0.30313	44.8 (21.8)	48.2 (24.9)	0.318464
Cer d18:2/25:0	5.7 (3.8)	4.0 (3.6)	7.56736e-05	5.5 (4.1)	5.4 (3.5)	0.721246	6.1 (3.6)	5.3 (3.7)	0.0125191	6.1 (4.1)	5.3 (3.6)	0.0143654	5.4 (4.0)	5.6 (3.3)	0.371638
GM3 d16:1/16:0	4.7 (2.0)	4.3 (1.8)	0.0161338	4.9 (2.0)	4.3 (2.0)	3.58427e-05	5.1 (1.9)	4.4 (1.9)	3.35074e-05	5.2 (2.4)	4.4 (1.8)	1.15529e-08	4.5 (1.9)	4.7 (2.0)	0.691239
GM3 d16:1/22:0	12.5 (6.7)	11.5 (6.8)	0.257463	12.4 (6.9)	12.6 (6.3)	0.716778	12.4 (6.7)	12.5 (6.7)	0.684971	13.5 (6.5)	12.1 (6.9)	0.00479111	12.6 (6.8)	12.2 (5.8)	0.876468
GM3 d18:1/14:0	4.7 (2.4)	4.3 (1.9)	0.00274651	5.0 (2.2)	4.1 (2.0)	2.54174e-11	5.7 (2.3)	4.4 (2.0)	9.77326e-09	5.7 (2.6)	4.3 (1.9)	7.17625e-12	4.5 (2.1)	5.0 (2.3)	0.070444
GM3 d18:1/16:0	104.4 (38.1)	99.4 (25.2)	0.102377	108.4 (36.5)	94.8 (31.9)	5.94778e-07	115.2 (33.8)	98.6 (35.4)	7.74388e-10	113.0 (41.9)	99.3 (32.1)	3.69556e-06	100.5 (34.1)	109.4 (39.2)	0.0651096
GM3 d18:1/18:0	36.9 (14.6)	32.2 (12.1)	0.00100682	37.9 (16.2)	33.6 (12.0)	9.38266e-06	40.8 (16.0)	35.1 (13.9)	2.28154e-06	40.9 (13.9)	34.5 (13.1)	1.96435e-06	36.0 (14.1)	37.3 (16.5)	0.480905
GM3 d18:1/22:0	31.1 (12.2)	24.0 (13.1)	3.40689e-05	30.9 (12.2)	29.1 (12.9)	0.627499	33.3 (11.5)	28.9 (12.3)	0.000906873	33.5 (11.7)	28.3 (11.7)	6.09215e-06	30.1 (12.2)	32.2 (13.7)	0.256138
GM3 d18:1/24:0	37.8 (18.3)	31.4 (16.0)	0.000200678	37.6 (18.6)	35.7 (16.9)	0.0377507	42.0 (17.8)	35.3 (17.6)	6.58716e-05	43.3 (19.3)	34.8 (16.7)	6.65793e-07	35.8 (17.9)	40.2 (20.1)	0.0674029
GM3 d18:1/24:1	35.7 (16.5)	33.2 (15.8)	0.290895	36.6 (16.2)	33.5 (15.1)	0.00473776	39.1 (16.2)	34.1 (15.3)	0.000567765	38.3 (16.9)	34.5 (14.5)	0.00213814	34.3 (15.7)	38.5 (16.5)	0.145329
GM3 d18:2/16:0	11.3 (4.0)	9.9 (2.5)	0.000552128	11.7 (3.8)	10.0 (4.0)	3.91979e-10	12.4 (3.6)	10.7 (3.8)	1.16361e-07	11.9 (4.4)	10.8 (3.7)	0.00015151	11.1 (3.6)	11.2 (4.7)	0.512007
GM3 d18:2/18:0	8.2 (3.7)	7.4 (3.6)	0.0911948	8.5 (3.6)	7.7 (3.4)	0.000657042	9.1 (3.6)	7.9 (3.6)	0.0066017	9.2 (4.1)	7.8 (3.6)	2.16716e-05	8.2 (3.6)	8.1 (3.4)	0.484576
GM3 d18:2/20:0	5.1 (2.7)	4.3 (1.9)	0.00145705	5.2 (2.7)	4.5 (2.3)	0.000143446	5.3 (2.9)	4.9 (2.4)	0.0367595	5.8 (2.5)	4.7 (2.6)	1.57415e-06	5.0 (2.5)	5.1 (2.6)	0.485476
GM3 d18:2/24:1	9.0 (4.5)	8.2 (5.4)	0.304422	9.4 (4.7)	8.0 (4.1)	2.25026e-06	9.6 (4.5)	8.7 (4.4)	0.00568165	9.3 (4.8)	8.6 (4.4)	0.0106967	8.6 (4.5)	9.3 (4.6)	0.244643
Hex2Cer d16:1/16:0	34.0 (16.7)	32.5 (14.4)	0.38195	36.1 (16.2)	28.9 (13.4)	1.83311e-10	38.8 (16.4)	31.6 (15.3)	1.5395e-07	38.1 (20.4)	32.4 (15.0)	1.85068e-06	33.8 (16.3)	32.9 (15.8)	0.79464
Hex2Cer d18:1/14:0	16.6 (9.5)	15.3 (8.6)	0.0610125	18.8 (9.8)	14.0 (5.7)	4.91839e-15	21.3 (11.1)	15.5 (8.6)	8.82609e-09	20.6 (11.0)	15.3 (8.1)	8.41236e-09	15.9 (9.2)	18.1 (11.2)	0.179099
Hex2Cer d18:1/16:0	734.0 (295.9)	676.0 (253.1)	0.102916	759.1 (299.8)	661.0 (276.4)	8.52436e-08	847.2 (285.6)	681.1 (274.2)	5.74799e-09	788.2 (293.6)	698.1 (273.6)	0.000622386	718.6 (288.1)	742.8 (281.6)	0.638637
Hex2Cer d18:1/18:0	15.4 (7.4)	14.4 (7.5)	0.499557	15.9 (8.0)	14.3 (6.7)	0.00321731	16.9 (7.9)	14.7 (7.1)	5.21619e-06	15.9 (9.2)	14.8 (6.8)	0.0110628	15.3 (7.2)	15.0 (7.4)	1.00032
Hex2Cer d18:1/22:0	30.9 (16.5)	26.5 (15.9)	0.0481448	30.6 (17.1)	29.5 (14.2)	0.188958	36.3 (18.7)	28.5 (15.0)	8.38741e-10	35.5 (17.9)	28.6 (14.6)	1.1176e-05	29.4 (14.6)	33.7 (18.3)	0.240678
Hex2Cer d18:1/24:0	33.4 (16.5)	30.3 (17.8)	0.116406	33.8 (17.0)	32.1 (16.3)	0.192492	37.9 (17.7)	31.7 (16.3)	1.5567e-05	38.4 (21.6)	31.7 (15.2)	4.41869e-05	32.2 (16.3)	34.9 (19.4)	0.170183
Hex2Cer d18:1/24:1	91.7 (45.5)	94.6 (43.8)	0.950503	98.3 (47.7)	83.8 (38.8)	7.31288e-05	113.8 (46.4)	86.9 (41.5)	6.19089e-11	98.9 (46.2)	89.3 (44.2)	0.000224855	91.3 (43.8)	94.9 (47.9)	0.484232
Hex2Cer d18:2/16:0	62.5 (27.9)	55.1 (23.8)	0.0351653	66.0 (28.0)	51.5 (21.8)	3.93016e-13	67.9 (25.5)	57.6 (25.8)	2.3355e-08	67.0 (26.4)	57.7 (24.7)	5.28626e-06	61.6 (26.7)	61.7 (30.0)	0.733893
Hex2Cer d18:2/24:1	19.5 (12.5)	18.8 (12.8)	0.854828	21.2 (12.4)	16.2 (11.7)	2.36804e-06	23.5 (12.3)	18.3 (11.9)	1.74461e-06	20.8 (13.1)	19.0 (12.3)	0.0735595	19.0 (12.4)	20.6 (12.0)	0.335399
HexCer d16:1/16:0	5.9 (3.3)	5.4 (2.6)	0.0306537	6.0 (3.3)	5.3 (2.8)	0.00467418	6.8 (3.4)	5.4 (2.9)	1.96948e-07	6.6 (3.8)	5.5 (2.8)	4.9446e-05	5.8 (3.1)	5.7 (3.2)	0.961588
HexCer d16:1/22:0	22.3 (14.8)	21.3 (12.0)	0.0457006	23.4 (16.2)	20.4 (10.8)	0.000184249	26.5 (15.4)	21.0 (12.5)	3.29182e-06	24.9 (16.7)	21.1 (12.9)	0.000362794	21.9 (13.7)	22.6 (17.8)	0.878483
HexCer d18:1/16:0	323.3 (140.0)	321.6 (118.2)	0.898814	342.2 (136.9)	300.9 (115.6)	5.64589e-05	357.1 (162.9)	310.0 (131.4)	1.73334e-06	346.1 (161.5)	317.0 (137.2)	0.00917904	320.3 (134.6)	327.1 (149.9)	0.364522
HexCer d18:1/18:0	36.0 (17.8)	31.2 (19.6)	0.0498852	36.4 (18.8)	32.9 (17.0)	0.0272599	39.9 (16.7)	33.8 (17.6)	0.000124983	39.4 (22.3)	33.8 (16.5)	0.00250553	34.2 (17.3)	36.4 (19.4)	0.369307
HexCer d18:1/20:0	40.2 (22.0)	35.3 (14.3)	0.015592	41.6 (20.9)	34.0 (20.8)	1.85368e-05	45.8 (22.1)	35.9 (19.7)	2.30743e-07	43.9 (25.4)	36.3 (21.1)	0.000860019	38.3 (21.8)	40.1 (22.0)	0.725088
HexCer d18:1/22:0	262.4 (134.7)	215.8 (108.9)	0.000472468	276.0 (131.2)	212.6 (122.8)	1.27112e-11	313.9 (139.7)	229.8 (122.7)	1.83597e-14	298.6 (146.3)	234.6 (123.2)	4.32268e-07	244.4 (123.8)	283.1 (137.0)	0.0612655
HexCer d18:1/23:0	123.8 (60.5)	100.2 (42.8)	0.000316025	128.4 (60.1)	101.6 (52.1)	1.64842e-10	145.8 (54.5)	110.7 (50.2)	1.19741e-14	136.6 (71.0)	113.8 (51.2)	5.00331e-06	118.2 (50.9)	125.3 (67.0)	0.189749
HexCer d18:1/24:0	420.4 (232.5)	369.9 (169.4)	0.00187903	442.6 (233.0)	363.2 (178.7)	7.14344e-09	514.7 (241.2)	383.0 (189.0)	2.5218e-11	475.8 (260.8)	384.3 (194.4)	5.07769e-06	395.5 (205.1)	431.7 (296.6)	0.0877718
HexCer d18:1/24:1	274.7 (149.6)	246.9 (131.8)	0.0748118	288.0 (152.9)	229.5 (121.0)	4.98702e-09	306.6 (131.4)	255.5 (135.7)	6.3554e-09	287.7 (163.9)	258.6 (141.7)	0.000941478	263.9 (140.5)	277.2 (187.8)	0.236208
HexCer d18:2/16:0	11.3 (5.2)	10.1 (4.3)	0.00442279	11.6 (5.6)	10.2 (4.1)	3.42076e-05	12.8 (5.8)	10.6 (4.9)	1.31885e-06	12.1 (6.1)	10.8 (4.9)	0.00430345	10.9 (5.1)	11.5 (5.6)	0.309977
HexCer d18:2/22:0	41.7 (22.6)	36.7 (17.8)	0.0151124	45.1 (23.5)	35.0 (17.2)	1.17009e-11	50.3 (25.6)	39.0 (18.8)	2.51819e-09	49.5 (25.4)	39.2 (18.0)	5.28661e-06	40.4 (20.2)	43.2 (26.4)	0.336931
HexCer d18:2/24:0	52.9 (31.4)	47.7 (29.3)	0.0397317	55.5 (33.7)	45.3 (25.4)	2.42191e-09	69.3 (37.2)	48.3 (25.6)	3.67426e-11	60.0 (35.9)	50.5 (26.6)	5.8268e-05	51.2 (29.9)	55.7 (36.3)	0.249538
HexCer d18:2/24:1	34.0 (19.3)	30.3 (15.9)	0.27197	36.4 (17.7)	26.5 (16.1)	3.41773e-13	39.7 (21.4)	30.9 (16.7)	3.82346e-07	37.2 (22.1)	31.6 (16.9)	0.000127495	32.1 (18.4)	35.1 (21.0)	0.164063
SM d16:1/16:0	4363.7 (1860.2)	3991.7 (1205.9)	0.0164518	4348.2 (1822.5)	4081.8 (1854.3)	0.104353	4773.7 (1802.4)	4116.5 (1766.7)	3.6175e-05	4879.1 (1792.1)	4040.7 (1725.2)	4.95852e-06	4277.2 (1831.6)	4179.8 (1793.6)	0.317102
SM d16:1/18:0	6395.1 (3113.7)	5607.1 (2405.7)	0.0357615	6088.3 (3061.2)	6487.7 (3045.4)	0.356976	5976.6 (2808.6)	6353.2 (3154.3)	0.257422	6423.7 (3416.3)	6194.5 (2700.9)	0.213927	6356.5 (3255.2)	6078.8 (2466.0)	0.404798
SM d16:1/20:0	3684.0 (1640.2)	3112.3 (1269.0)	0.0017038	3655.7 (1625.3)	3534.6 (1574.7)	0.414243	3787.9 (1559.2)	3551.7 (1584.8)	0.177256	4014.3 (1606.3)	3451.7 (1540.4)	0.000349114	3655.7 (1548.1)	3391.3 (1646.3)	0.319779
SM d16:1/22:0	4898.5 (2708.4)	3999.9 (2564.8)	0.00212327	4879.7 (2690.6)	4631.0 (2592.9)	0.244731	4906.3 (2317.3)	4659.9 (2762.6)	0.645304	5166.3 (2624.0)	4498.3 (2667.8)	0.000122633	4867.6 (2630.3)	4681.5 (2742.4)	0.972295
SM d16:1/24:1	3660.8 (1993.7)	3435.9 (1803.9)	0.14645	3865.2 (2129.9)	3263.1 (1514.3)	2.20417e-05	4002.0 (2260.6)	3514.0 (1912.4)	0.00319152	4016.2 (2133.3)	3410.7 (1874.8)	4.8638e-05	3627.8 (2096.7)	3599.7 (1864.7)	0.869063
SM d18:1/14:0	1885.7 (951.4)	1665.9 (730.6)	0.0447734	2048.8 (995.0)	1614.7 (645.7)	1.51752e-12	2197.5 (883.6)	1748.4 (853.8)	2.53381e-09	2174.5 (974.8)	1750.6 (812.5)	8.76157e-08	1818.1 (896.7)	1955.5 (1078.6)	0.184124
SM d18:1/16:0	149692.3 (50699.4)	137029.4 (54471.2)	0.0358669	153987.0 (50199.1)	139195.8 (48644.0)	0.000188228	164548.8 (44566.8)	143027.9 (50484.5)	9.3675e-09	155204.5 (48614.2)	144867.8 (49548.4)	0.00045516	148962.7 (48924.5)	149699.3 (50413.6)	0.891853
SM d18:1/18:0	15166.7 (6115.1)	13077.8 (5581.2)	0.0058066	15070.1 (6267.5)	14638.5 (6356.4)	0.391931	15297.8 (5952.8)	14646.2 (6388.0)	0.0822353	15302.5 (5404.1)	14584.2 (6694.7)	0.0283137	15095.1 (7029.3)	14584.2 (5431.9)	0.605037
SM d18:1/20:0	4812.5 (2179.1)	4104.4 (1935.2)	0.000887552	4810.2 (2390.0)	4564.4 (2049.6)	0.12984	4889.6 (2161.0)	4622.1 (2206.8)	0.42249	4984.5 (2334.8)	4621.7 (2141.7)	0.0333345	4714.2 (2187.5)	4643.7 (2157.0)	0.960638
SM d18:1/22:0	14373.3 (6302.3)	10986.9 (5678.8)	7.13778e-06	14251.5 (6687.1)	13436.1 (6348.4)	0.0353975	15105.8 (5363.7)	13448.0 (7306.2)	0.000420139	15478.4 (6994.4)	13460.0 (6585.7)	6.94957e-05	14030.0 (6812.5)	13949.1 (6720.4)	0.984303
SM d18:1/24:0	7839.7 (4021.8)	6614.7 (3179.6)	3.44892e-05	7831.7 (4323.9)	7381.8 (3253.3)	0.198519	8545.0 (3156.5)	7201.8 (3704.3)	2.75797e-05	8389.4 (4386.9)	7293.3 (3434.5)	2.42162e-05	7592.8 (3825.6)	7798.5 (4069.4)	0.476986
SM d18:1/24:1	26721.9 (12815.9)	25611.4 (13618.1)	0.175309	27552.1 (13375.0)	23905.8 (12055.6)	2.45169e-05	28158.6 (11224.0)	25282.7 (12856.4)	0.00023644	27274.6 (12825.5)	25661.6 (12585.3)	0.0146906	26424.9 (12813.7)	25850.9 (11799.7)	0.890053
SM d18:2/16:0	12959.8 (5007.7)	11179.1 (3932.3)	0.000673299	13470.4 (4951.7)	11366.4 (4179.0)	5.42482e-07	14108.8 (4773.8)	12160.0 (4816.5)	2.34076e-07	13593.9 (4950.8)	12309.1 (4739.4)	0.00102055	12490.3 (4562.6)	13135.8 (5366.8)	0.849808
SM d18:2/18:0	10475.4 (4025.7)	9872.0 (4121.2)	0.211043	10298.6 (4274.3)	10271.2 (4041.5)	0.625475	10321.3 (4166.9)	10270.7 (3966.6)	0.855816	10337.1 (3744.8)	10265.3 (4209.2)	0.813926	10352.9 (4055.6)	10229.9 (4196.8)	0.477359
SM d18:2/20:0	3153.0 (1416.5)	2806.1 (1374.3)	0.0435648	3216.9 (1383.8)	2925.3 (1387.4)	0.00411656	3118.8 (1341.8)	3140.8 (1391.7)	0.680545	3158.9 (1248.2)	3078.5 (1440.5)	0.0731831	3144.0 (1345.0)	3137.6 (1521.5)	0.857732
SM d18:2/22:0	9451.6 (4509.7)	7710.5 (4103.6)	3.95033e-05	9676.4 (4493.3)	8723.5 (4052.3)	0.000666534	10097.7 (4271.3)	8991.1 (4691.2)	0.00220569	10104.5 (3786.3)	8723.5 (4635.1)	2.35842e-05	9257.1 (4240.5)	9105.9 (5296.1)	0.990101
SM d18:2/24:1	12013.5 (5280.3)	10816.4 (6071.4)	0.0560202	12607.8 (5670.5)	10763.9 (4638.7)	4.54334e-07	12784.9 (5377.9)	11359.3 (5501.5)	0.00117081	12466.4 (5697.0)	11332.2 (5328.4)	0.00135024	11750.8 (5583.2)	11869.3 (5293.5)	0.841581
Bold fonts denote significant p-values

## Sheet: Supp Table S5
Chua et al. Lipidomics profiling reveals distinct patterns of plasma sphingolipid alterations in Alzheimer’s disease and vascular dementia
Supplementary Table S5. SPs fold change and BH-p values in presence versus absence of comorbidity or ApoE4 allele
	Cardiovascular Disease		Diabetes		Hyperlipidemia		Hypertension		ApoE4 allele
Species	Fold	BH-adjusted p-value	Fold	BH-adjusted p-value	Fold	BH-adjusted p-value	Fold	BH-adjusted p-value	Fold	BH-adjusted p-value
Cer d16:1/16:0	0.916939	0.155887	1.00768	0.489175	0.980527	0.759499	0.925291	0.0366268	1.01115	0.995212
Cer d16:1/18:0	0.856454	0.0479584	1.06439	0.217954	1.17153	0.0072263	0.979941	0.901817	1.00889	0.899712
Cer d16:1/22:0	0.809072	0.00770597	1.00187	0.35474	0.973134	0.438507	0.936653	0.305954	1.03892	0.733236
Cer d16:1/23:0	0.880443	0.0676922	1.05072	0.210541	1.00476	0.866431	0.886534	0.0283312	0.999207	0.973656
Cer d16:1/24:0	0.798082	0.00155467	1.03603	0.217216	0.979232	0.639429	0.896389	0.0133927	1.01166	0.923918
Cer d18:0/22:0	0.825444	0.000181994	1.03321	0.314931	0.950452	0.0571299	0.928114	0.0675934	0.994828	0.971477
Cer d18:0/23:0	0.827765	0.000164045	1.04133	0.33392	0.9108	0.00263906	0.915515	0.00512324	0.983848	0.839768
Cer d18:0/24:0	0.801089	1.32714e-05	1.03309	0.191146	0.926844	0.0043418	0.910427	0.00937177	1.0427	0.410935
Cer d18:0/25:0	0.81019	9.63423e-05	0.985517	0.860101	0.89925	0.000781088	0.840018	2.35581e-06	0.984057	0.838895
Cer d18:1/16:0	0.938696	0.109406	1.03115	0.539789	0.960062	0.110296	0.969225	0.135064	1.07327	0.135436
Cer d18:1/18:0	0.886009	0.0386875	1.07092	0.129363	1.0515	0.310191	1.00719	0.791446	1.00223	0.974722
Cer d18:1/20:0	0.83982	0.00470221	1.00415	0.774568	0.999191	0.754478	0.972841	0.910587	1.04639	0.597721
Cer d18:1/22:0	0.796797	5.34576e-05	1.00559	0.914785	0.899112	0.000431876	0.897028	0.00165094	1.07035	0.244642
Cer d18:1/23:0	0.845807	0.00122189	1.0251	0.418526	0.903748	0.00224206	0.92264	0.00936376	1.013	0.902542
Cer d18:1/24:0	0.815813	3.33647e-05	1.02542	0.219737	0.921277	0.00538158	0.915769	0.0147534	1.04092	0.464437
Cer d18:1/24:1	0.966651	0.416085	0.971906	0.203744	0.940473	0.00461772	0.953645	0.0689324	1.04578	0.365128
Cer d18:1/25:0	0.81517	3.72092e-05	0.973121	0.412965	0.859613	1.36187e-06	0.871968	5.69986e-05	1.0192	0.837523
Cer d18:1/26:0	0.804551	4.51198e-05	0.992216	0.780024	0.912565	0.00968523	0.909811	0.0143406	1.04396	0.33129
Cer d18:1/26:1	0.941172	0.0963942	0.962011	0.220724	0.908822	0.00385579	0.927762	0.0184338	1.03593	0.245231
Cer d18:2/16:0	0.88208	0.00156927	0.921561	0.00159243	0.910696	0.000792718	0.933244	0.00815438	1.07753	0.0543883
Cer d18:2/18:0	0.825294	0.00237635	0.952028	0.251201	1.02012	0.673167	1.0015	0.716821	1.09279	0.268444
Cer d18:2/22:0	0.779054	0.000172385	0.956783	0.719407	0.927224	0.0586137	0.905377	0.0163705	1.06893	0.252752
Cer d18:2/23:0	0.805295	0.000496476	0.977242	0.737848	0.940988	0.0823549	0.916024	0.0120189	1.04377	0.324756
Cer d18:2/24:0	0.776095	2.00429e-05	0.978792	0.908083	0.934399	0.0483122	0.929022	0.0362312	1.08259	0.194959
Cer d18:2/24:1	0.895529	0.0442531	0.91721	0.0211217	0.933003	0.0505803	0.948827	0.30313	1.07213	0.318464
Cer d18:2/25:0	0.750024	7.56736e-05	0.960239	0.721246	0.909569	0.0125191	0.873084	0.0143654	1.08862	0.371638
GM3 d16:1/16:0	0.887835	0.0161338	0.876397	3.58427e-05	0.871772	3.35074e-05	0.816699	1.15529e-08	1.01955	0.691239
GM3 d16:1/22:0	0.935459	0.257463	1.00385	0.716778	1.00011	0.684971	0.888466	0.00479111	0.986013	0.876468
GM3 d18:1/14:0	0.852632	0.00274651	0.792088	2.54174e-11	0.794529	9.77326e-09	0.774416	7.17625e-12	1.13526	0.070444
GM3 d18:1/16:0	0.939554	0.102377	0.882172	5.94778e-07	0.840249	7.74388e-10	0.869858	3.69556e-06	1.07522	0.0651096
GM3 d18:1/18:0	0.872334	0.00100682	0.879378	9.38266e-06	0.867732	2.28154e-06	0.86718	1.96435e-06	1.04111	0.480905
GM3 d18:1/22:0	0.824254	3.40689e-05	0.990662	0.627499	0.912572	0.000906873	0.881774	6.09215e-06	1.07213	0.256138
GM3 d18:1/24:0	0.819469	0.000200678	0.937321	0.0377507	0.876841	6.58716e-05	0.833317	6.65793e-07	1.13634	0.0674029
GM3 d18:1/24:1	0.963446	0.290895	0.90907	0.00473776	0.882924	0.000567765	0.892858	0.00213814	1.07833	0.145329
GM3 d18:2/16:0	0.88232	0.000552128	0.850176	3.91979e-10	0.865178	1.16361e-07	0.892157	0.00015151	1.03892	0.512007
GM3 d18:2/18:0	0.922635	0.0911948	0.895534	0.000657042	0.89929	0.0066017	0.86894	2.16716e-05	1.03122	0.484576
GM3 d18:2/20:0	0.830713	0.00145705	0.865477	0.000143446	0.910358	0.0367595	0.828265	1.57415e-06	1.04232	0.485476
GM3 d18:2/24:1	0.959965	0.304422	0.84112	2.25026e-06	0.903816	0.00568165	0.903719	0.0106967	1.06097	0.244643
Hex2Cer d16:1/16:0	0.943219	0.38195	0.808811	1.83311e-10	0.819324	1.5395e-07	0.823841	1.85068e-06	0.983469	0.79464
Hex2Cer d18:1/14:0	0.877379	0.0610125	0.750357	4.91839e-15	0.767915	8.82609e-09	0.780175	8.41236e-09	1.08554	0.179099
Hex2Cer d18:1/16:0	0.937609	0.102916	0.875609	8.52436e-08	0.837836	5.74799e-09	0.904942	0.000622386	1.01354	0.638637
Hex2Cer d18:1/18:0	0.959453	0.499557	0.90599	0.00321731	0.827466	5.21619e-06	0.895967	0.0110628	1.01369	1.00032
Hex2Cer d18:1/22:0	0.886178	0.0481448	0.938138	0.188958	0.77288	8.38741e-10	0.842695	1.1176e-05	1.08584	0.240678
Hex2Cer d18:1/24:0	0.925067	0.116406	0.947935	0.192492	0.845545	1.5567e-05	0.846233	4.41869e-05	1.08637	0.170183
Hex2Cer d18:1/24:1	0.97866	0.950503	0.874969	7.31288e-05	0.780916	6.19089e-11	0.86443	0.000224855	1.03348	0.484232
Hex2Cer d18:2/16:0	0.907105	0.0351653	0.799475	3.93016e-13	0.828747	2.3355e-08	0.850082	5.28626e-06	1.03426	0.733893
Hex2Cer d18:2/24:1	0.96838	0.854828	0.82402	2.36804e-06	0.797402	1.74461e-06	0.926489	0.0735595	1.06956	0.335399
HexCer d16:1/16:0	0.87856	0.0306537	0.891051	0.00467418	0.803881	1.96948e-07	0.844653	4.9446e-05	1.00289	0.961588
HexCer d16:1/22:0	0.875226	0.0457006	0.831751	0.000184249	0.791299	3.29182e-06	0.824767	0.000362794	1.00422	0.878483
HexCer d18:1/16:0	0.992613	0.898814	0.898211	5.64589e-05	0.854524	1.73334e-06	0.911177	0.00917904	1.05221	0.364522
HexCer d18:1/18:0	0.915823	0.0498852	0.918218	0.0272599	0.86239	0.000124983	0.886442	0.00250553	1.06654	0.369307
HexCer d18:1/20:0	0.856032	0.015592	0.845835	1.85368e-05	0.806217	2.30743e-07	0.865847	0.000860019	1.05913	0.725088
HexCer d18:1/22:0	0.82478	0.000472468	0.773375	1.27112e-11	0.743868	1.83597e-14	0.817276	4.32268e-07	1.12761	0.0612655
HexCer d18:1/23:0	0.830815	0.000316025	0.808759	1.64842e-10	0.764317	1.19741e-14	0.832551	5.00331e-06	1.08351	0.189749
HexCer d18:1/24:0	0.845123	0.00187903	0.819647	7.14344e-09	0.780498	2.5218e-11	0.825021	5.07769e-06	1.13543	0.0877718
HexCer d18:1/24:1	0.908889	0.0748118	0.797607	4.98702e-09	0.787666	6.3554e-09	0.880862	0.000941478	1.10725	0.236208
HexCer d18:2/16:0	0.865359	0.00442279	0.86348	3.42076e-05	0.826604	1.31885e-06	0.876509	0.00430345	1.05576	0.309977
HexCer d18:2/22:0	0.871916	0.0151124	0.781727	1.17009e-11	0.786547	2.51819e-09	0.825748	5.28661e-06	1.08349	0.336931
HexCer d18:2/24:0	0.871159	0.0397317	0.776048	2.42191e-09	0.741563	3.67426e-11	0.825451	5.8268e-05	1.10182	0.249538
HexCer d18:2/24:1	0.946355	0.27197	0.737353	3.41773e-13	0.793426	3.82346e-07	0.840512	0.000127495	1.13655	0.164063
SM d16:1/16:0	0.894973	0.0164518	0.947254	0.104353	0.886371	3.6175e-05	0.868936	4.95852e-06	0.943227	0.317102
SM d16:1/18:0	0.89788	0.0357615	1.03965	0.356976	1.06861	0.257422	0.950992	0.213927	0.939047	0.404798
SM d16:1/20:0	0.867573	0.0017038	0.971176	0.414243	0.974601	0.177256	0.881271	0.000349114	0.935478	0.319779
SM d16:1/22:0	0.822249	0.00212327	0.948294	0.244731	1.0002	0.645304	0.847586	0.000122633	0.993522	0.972295
SM d16:1/24:1	0.914703	0.14645	0.854478	2.20417e-05	0.898573	0.00319152	0.849912	4.8638e-05	0.96763	0.869063
SM d18:1/14:0	0.907159	0.0447734	0.794473	1.51752e-12	0.822678	2.53381e-09	0.823432	8.76157e-08	1.08434	0.184124
SM d18:1/16:0	0.923292	0.0358669	0.918704	0.000188228	0.861036	9.3675e-09	0.911249	0.00045516	1.00641	0.891853
SM d18:1/18:0	0.883605	0.0058066	0.966242	0.391931	0.938236	0.0822353	0.937775	0.0283137	0.963544	0.605037
SM d18:1/20:0	0.839274	0.000887552	0.936274	0.12984	0.960398	0.42249	0.92038	0.0333345	0.985094	0.960638
SM d18:1/22:0	0.773227	7.13778e-06	0.916434	0.0353975	0.874893	0.000420139	0.871106	6.94957e-05	1.01704	0.984303
SM d18:1/24:0	0.782159	3.44892e-05	0.942425	0.198519	0.861215	2.75797e-05	0.843426	2.42162e-05	1.05387	0.476986
SM d18:1/24:1	0.937372	0.175309	0.87097	2.45169e-05	0.879117	0.00023644	0.911305	0.0146906	0.983235	0.890053
SM d18:2/16:0	0.862014	0.000673299	0.879948	5.42482e-07	0.863253	2.34076e-07	0.908803	0.00102055	1.01862	0.849808
SM d18:2/18:0	0.93623	0.211043	0.97185	0.625475	0.993806	0.855816	0.985483	0.813926	0.967151	0.477359
SM d18:2/20:0	0.899873	0.0435648	0.920742	0.00411656	0.981656	0.680545	0.939124	0.0731831	1.00863	0.857732
SM d18:2/22:0	0.796471	3.95033e-05	0.885835	0.000666534	0.883586	0.00220569	0.872911	2.35842e-05	1.02963	0.990101
SM d18:2/24:1	0.919688	0.0560202	0.8535	4.54334e-07	0.888165	0.00117081	0.894456	0.00135024	1.01349	0.841581
Bold fonts denote significant p-values

## Sheet: Supp Table S6
Chua et al. Lipidomics profiling reveals distinct patterns of plasma sphingolipid alterations in Alzheimer’s disease and vascular dementia
Supplementary Table S6. Median concentrations (nM) of SPs in NCI, CIND, AD and VaD
Species	NCI Median(IQR)	CIND Median(IQR)	AD Median(IQR)	VaD Median(IQR)
Cer d16:1/16:0	8.9 (4.5)	9.2 (4.3)	8.9 (4.4)	8.9 (5.8)
Cer d16:1/18:0	11.5 (7.1)	12.0 (8.0)	11.4 (7.1)	10.2 (7.7)
Cer d16:1/22:0	24.5 (12.2)	24.1 (15.1)	24.1 (14.6)	19.2 (12.7)
Cer d16:1/23:0	15.7 (9.1)	15.2 (9.0)	13.7 (10.3)	11.8 (7.7)
Cer d16:1/24:0	63.3 (33.6)	56.6 (34.5)	49.9 (31.5)	43.9 (30.8)
Cer d18:0/22:0	144.8 (54.5)	143.0 (61.5)	142.5 (65.6)	124.1 (63.8)
Cer d18:0/23:0	104.6 (38.5)	108.2 (45.7)	107.7 (47.8)	92.5 (37.6)
Cer d18:0/24:0	391.9 (124.8)	372.6 (147.8)	374.0 (167.6)	332.0 (185.5)
Cer d18:0/25:0	28.1 (11.2)	26.4 (13.0)	25.2 (11.2)	20.9 (9.9)
Cer d18:1/16:0	163.8 (48.8)	184.5 (64.0)	207.7 (79.4)	195.2 (54.4)
Cer d18:1/18:0	43.6 (21.0)	44.2 (25.1)	49.4 (29.1)	48.6 (26.4)
Cer d18:1/20:0	30.2 (14.4)	32.8 (19.3)	37.4 (18.4)	32.3 (14.7)
Cer d18:1/22:0	262.6 (125.2)	270.6 (125.3)	281.1 (124.7)	239.7 (127.1)
Cer d18:1/23:0	221.6 (97.3)	215.0 (93.3)	219.2 (102.3)	190.7 (71.4)
Cer d18:1/24:0	884.1 (312.7)	852.5 (346.7)	893.5 (372.1)	767.8 (417.1)
Cer d18:1/24:1	271.0 (106.5)	295.0 (119.6)	336.8 (127.3)	305.7 (158.3)
Cer d18:1/25:0	35.0 (13.3)	34.2 (14.8)	35.5 (15.1)	32.1 (15.1)
Cer d18:1/26:0	7.3 (3.2)	7.1 (3.1)	8.2 (3.4)	7.0 (2.8)
Cer d18:1/26:1	8.1 (3.2)	7.8 (3.4)	9.0 (3.6)	7.3 (2.6)
Cer d18:2/16:0	23.0 (8.9)	23.1 (9.4)	24.3 (9.2)	24.3 (8.3)
Cer d18:2/18:0	10.3 (7.3)	10.8 (7.5)	12.0 (6.6)	10.5 (5.7)
Cer d18:2/22:0	45.7 (22.3)	44.9 (23.7)	41.7 (26.5)	40.8 (21.8)
Cer d18:2/23:0	36.1 (20.8)	32.8 (18.3)	33.6 (19.7)	28.6 (15.0)
Cer d18:2/24:0	148.0 (59.4)	134.8 (66.9)	128.3 (67.3)	123.2 (66.8)
Cer d18:2/24:1	41.4 (18.6)	44.0 (23.3)	49.4 (28.5)	45.4 (15.6)
Cer d18:2/25:0	6.1 (4.2)	5.8 (3.8)	5.4 (3.6)	5.0 (2.9)
GM3 d16:1/16:0	4.7 (2.0)	4.7 (1.9)	4.6 (1.9)	3.9 (1.6)
GM3 d16:1/22:0	13.6 (5.8)	12.8 (6.7)	11.9 (6.0)	11.2 (4.9)
GM3 d18:1/14:0	4.5 (2.0)	4.6 (2.4)	5.0 (2.5)	4.3 (1.5)
GM3 d18:1/16:0	92.7 (30.8)	100.6 (35.5)	111.3 (33.3)	103.8 (32.0)
GM3 d18:1/18:0	35.7 (13.4)	35.8 (14.7)	37.7 (15.2)	35.1 (12.2)
GM3 d18:1/22:0	30.2 (11.3)	29.8 (10.9)	32.6 (13.7)	26.4 (14.4)
GM3 d18:1/24:0	36.0 (15.3)	35.8 (17.2)	40.2 (20.5)	36.6 (18.3)
GM3 d18:1/24:1	32.1 (10.7)	34.6 (15.6)	38.7 (18.5)	35.0 (18.2)
GM3 d18:2/16:0	10.7 (2.9)	10.7 (4.5)	11.8 (4.1)	11.5 (4.3)
GM3 d18:2/18:0	7.9 (3.5)	8.0 (3.8)	8.2 (3.4)	8.2 (2.8)
GM3 d18:2/20:0	4.5 (2.4)	5.0 (2.7)	5.3 (2.6)	4.7 (2.2)
GM3 d18:2/24:1	8.5 (3.7)	8.5 (3.9)	9.7 (5.6)	9.7 (5.9)
Hex2Cer d16:1/16:0	34.9 (16.0)	34.5 (16.9)	32.9 (15.5)	28.1 (13.8)
Hex2Cer d18:1/14:0	17.1 (9.5)	16.6 (9.9)	16.6 (9.8)	15.4 (8.4)
Hex2Cer d18:1/16:0	688.1 (248.3)	729.5 (298.1)	736.2 (273.0)	734.6 (296.9)
Hex2Cer d18:1/18:0	14.6 (7.8)	15.2 (7.1)	15.8 (7.8)	15.5 (8.6)
Hex2Cer d18:1/22:0	28.5 (13.6)	30.3 (15.6)	33.4 (16.9)	26.4 (15.1)
Hex2Cer d18:1/24:0	31.6 (16.3)	31.8 (17.1)	36.0 (16.5)	31.6 (14.6)
Hex2Cer d18:1/24:1	91.6 (40.0)	93.5 (45.5)	94.4 (44.6)	82.6 (51.9)
Hex2Cer d18:2/16:0	61.0 (19.2)	63.0 (29.1)	61.0 (27.3)	55.1 (33.4)
Hex2Cer d18:2/24:1	18.8 (14.3)	18.5 (11.7)	21.2 (12.7)	19.5 (11.6)
HexCer d16:1/16:0	6.0 (3.4)	5.7 (3.0)	6.0 (3.3)	5.1 (2.6)
HexCer d16:1/22:0	23.6 (20.2)	22.6 (14.0)	20.8 (12.3)	19.1 (13.0)
HexCer d18:1/16:0	301.3 (126.1)	321.8 (133.5)	341.9 (146.2)	363.8 (159.6)
HexCer d18:1/18:0	29.4 (13.9)	34.0 (17.9)	39.2 (19.2)	37.2 (17.9)
HexCer d18:1/20:0	37.3 (21.4)	37.3 (21.9)	41.1 (20.6)	35.3 (27.0)
HexCer d18:1/22:0	250.9 (124.0)	259.3 (136.5)	259.4 (128.2)	211.9 (125.3)
HexCer d18:1/23:0	118.8 (53.3)	119.7 (58.9)	128.1 (64.9)	104.5 (38.3)
HexCer d18:1/24:0	392.7 (183.2)	409.0 (234.9)	432.8 (224.0)	352.5 (192.3)
HexCer d18:1/24:1	266.9 (129.9)	267.8 (150.1)	280.9 (161.4)	257.5 (140.9)
HexCer d18:2/16:0	10.9 (4.4)	10.9 (4.9)	11.5 (5.4)	10.6 (5.7)
HexCer d18:2/22:0	41.7 (20.4)	40.2 (20.4)	42.6 (23.8)	39.2 (20.5)
HexCer d18:2/24:0	50.8 (31.1)	50.5 (32.4)	54.3 (29.4)	48.2 (34.0)
HexCer d18:2/24:1	30.5 (14.3)	32.4 (18.9)	35.4 (20.0)	34.5 (21.9)
SM d16:1/16:0	4633.7 (2008.3)	4535.6 (1880.9)	4197.1 (1567.9)	3692.0 (1148.7)
SM d16:1/18:0	6437.8 (3998.7)	6328.4 (3118.5)	6253.9 (2404.8)	5851.1 (2555.9)
SM d16:1/20:0	3914.9 (1430.0)	3670.3 (1651.9)	3485.8 (1539.5)	3072.0 (1616.7)
SM d16:1/22:0	5243.6 (2726.2)	5052.0 (2947.1)	4498.0 (2408.5)	3959.7 (2396.6)
SM d16:1/24:1	4080.4 (2238.6)	3600.2 (1890.9)	3613.5 (1927.1)	2970.8 (1372.7)
SM d18:1/14:0	1987.6 (977.2)	1814.6 (982.9)	1914.3 (880.6)	1637.3 (660.8)
SM d18:1/16:0	144746.9 (42277.4)	145293.7 (52319.4)	155302.7 (52532.4)	138861.8 (60740.9)
SM d18:1/18:0	14727.9 (5360.8)	14333.5 (6339.9)	15926.4 (6576.2)	14174.7 (5178.9)
SM d18:1/20:0	4744.6 (2283.9)	4638.9 (2205.0)	4822.2 (2268.3)	4577.1 (2212.7)
SM d18:1/22:0	14412.0 (5732.2)	13749.8 (7664.3)	14263.0 (6103.5)	12760.3 (7408.5)
SM d18:1/24:0	7997.1 (3111.4)	7522.9 (4170.1)	7471.5 (4205.2)	6639.7 (3842.1)
SM d18:1/24:1	24431.9 (9743.0)	25455.4 (11490.1)	28237.9 (12888.1)	25422.3 (14619.6)
SM d18:2/16:0	12285.7 (4390.1)	12429.9 (5527.6)	13228.2 (4326.5)	11673.5 (4867.5)
SM d18:2/18:0	10656.2 (4036.7)	10166.2 (4089.9)	10643.8 (4194.8)	9992.0 (4022.6)
SM d18:2/20:0	3182.3 (1416.7)	3094.8 (1485.7)	3116.2 (1323.3)	3239.3 (1475.5)
SM d18:2/22:0	9983.8 (3773.9)	9206.4 (4556.5)	9133.5 (4676.1)	7963.3 (4450.5)
SM d18:2/24:1	12248.4 (4395.0)	11245.7 (5525.1)	12618.4 (5940.5)	11047.3 (5913.9)

## Sheet: Supp Table S7
Chua et al. Lipidomics profiling reveals distinct patterns of plasma sphingolipid alterations in Alzheimer’s disease and vascular dementia
Supplementary Table S7. SPs Fold change and BH-p values in CIND, AD, VaD compared to NCI
	CIND		AD		VaD
Species	Fold	BHp	Fold	BHp	Fold	BHp
Cer d16:1/16:0	0.986705	0.986995	0.94236	0.366165	0.712525	0.00191134
Cer d16:1/18:0	0.959685	1	0.921947	0.645236	0.783663	0.00735449
Cer d16:1/22:0	0.994893	0.965079	0.922962	0.374757	0.778281	0.028157
Cer d16:1/23:0	0.944895	0.965154	0.862258	0.0651368	0.829585	0.191877
Cer d16:1/24:0	0.910848	0.546483	0.829587	0.0035252	0.912981	0.453103
Cer d18:0/22:0	1.00236	0.992211	1.02188	0.977043	0.797922	0.0026649
Cer d18:0/23:0	0.963407	1	1.01454	0.93928	0.842682	0.0110251
Cer d18:0/24:0	0.997438	0.94118	0.996534	0.655717	0.877312	0.0721258
Cer d18:0/25:0	0.967601	1	0.929229	0.12803	0.924975	0.174326
Cer d18:1/16:0	1.0969	0.0896908	1.22135	5.45622e-07	1.17216	0.00130675
Cer d18:1/18:0	1.05495	1	1.16674	0.0536831	0.875897	0.0675817
Cer d18:1/20:0	1.01798	1	1.16647	0.00113752	0.883227	0.0917773
Cer d18:1/22:0	1.03163	0.978302	1.0528	0.433272	0.915572	0.168455
Cer d18:1/23:0	0.974296	0.951459	1.01493	0.958854	0.934022	0.202106
Cer d18:1/24:0	0.991198	0.912282	1.01538	0.948895	1.07306	0.218156
Cer d18:1/24:1	1.05556	0.817373	1.19405	6.4749e-05	0.915663	0.220497
Cer d18:1/25:0	0.947781	1	1.0011	0.976187	1.08586	0.217186
Cer d18:1/26:0	0.966718	0.987643	1.08078	0.315245	0.96299	0.319765
Cer d18:1/26:1	1.01565	0.985926	1.10666	0.0803229	0.986093	0.64895
Cer d18:2/16:0	1.03104	0.935843	1.06652	0.113796	0.838922	0.0717148
Cer d18:2/18:0	1.01468	0.944469	1.05761	0.356114	0.854948	0.0796397
Cer d18:2/22:0	0.973631	0.969447	0.945392	0.558124	0.893406	0.140175
Cer d18:2/23:0	0.955214	0.959627	0.976997	0.867522	0.921499	0.456444
Cer d18:2/24:0	0.957811	1	0.939315	0.15004	1.05173	0.474582
Cer d18:2/24:1	1.0559	0.923385	1.15438	0.0216543	1.02945	0.632149
Cer d18:2/25:0	0.942039	0.948138	0.936389	0.373032	0.940287	0.83757
GM3 d16:1/16:0	0.951241	0.928345	0.968162	0.844344	0.806953	0.00685308
GM3 d16:1/22:0	0.952966	1	0.854655	0.0094893	0.820098	0.028633
GM3 d18:1/14:0	0.995703	1	1.08988	0.201732	1.18286	0.0908497
GM3 d18:1/16:0	1.0774	0.662952	1.21886	1.04803e-06	1.10345	0.0881593
GM3 d18:1/18:0	0.990636	1	1.03955	0.407073	0.897843	0.222106
GM3 d18:1/22:0	1.0285	0.981307	1.0905	0.203641	0.955713	0.488106
GM3 d18:1/24:0	1.021	1	1.12114	0.108987	0.977242	0.629057
GM3 d18:1/24:1	1.11188	0.459117	1.26999	3.44832e-05	0.990366	0.891948
GM3 d18:2/16:0	1.01234	0.989234	1.1109	0.0126449	1.19324	0.122571
GM3 d18:2/18:0	1.01068	0.982155	1.06426	0.329853	1.04082	0.392389
GM3 d18:2/20:0	1.04355	0.945318	1.13738	0.0541569	0.991051	0.99936
GM3 d18:2/24:1	1.00997	1	1.15853	0.0251549	1.01533	1
Hex2Cer d16:1/16:0	0.952986	0.938973	0.928614	0.386729	0.772302	0.00260923
Hex2Cer d18:1/14:0	0.963278	0.969187	0.987563	0.689236	0.869097	0.170768
Hex2Cer d18:1/16:0	1.01277	0.994367	1.03494	0.655029	1.11221	0.216366
Hex2Cer d18:1/18:0	1.07341	1	1.14908	0.040473	0.934169	0.440815
Hex2Cer d18:1/22:0	1.06809	1	1.15728	0.0222189	0.952971	0.449834
Hex2Cer d18:1/24:0	1.09706	1	1.16599	0.0144371	0.955873	0.64888
Hex2Cer d18:1/24:1	1.01611	1	1.0469	0.386424	1.04357	0.703364
Hex2Cer d18:2/16:0	1.02606	0.98204	1.03669	0.895097	0.94296	0.296075
Hex2Cer d18:2/24:1	1.013	0.970084	1.10325	0.195519	0.979449	0.763793
HexCer d16:1/16:0	0.9503	0.985992	1.00199	0.967804	0.835126	0.0847686
HexCer d16:1/22:0	0.971926	1	0.919634	0.381025	0.805923	0.0998526
HexCer d18:1/16:0	1.07518	0.739672	1.15219	0.011101	1.25133	0.00684337
HexCer d18:1/18:0	1.149	0.471673	1.32347	7.03691e-07	1.13491	0.0733447
HexCer d18:1/20:0	1.04894	0.932058	1.11284	0.196893	0.879347	0.15675
HexCer d18:1/22:0	1.06054	0.987214	1.05179	0.388943	0.910069	0.200074
HexCer d18:1/23:0	1.01219	0.939124	1.05532	0.328395	0.959508	0.342547
HexCer d18:1/24:0	1.05444	0.982404	1.10193	0.147087	1.05167	0.754026
HexCer d18:1/24:1	1.06371	0.9366	1.14505	0.0661736	1.05365	0.831791
HexCer d18:2/16:0	1.02492	0.937938	1.07865	0.275069	0.925827	0.266819
HexCer d18:2/22:0	0.999102	0.937732	1.03974	0.760392	1.15783	0.31781
HexCer d18:2/24:0	1.0232	0.994865	1.07143	0.379938	0.978383	0.618745
HexCer d18:2/24:1	1.09235	0.981877	1.21145	0.0153476	0.985876	0.945812
SM d16:1/16:0	0.951248	0.983436	0.92349	0.215443	0.765222	0.0020331
SM d16:1/18:0	0.968824	0.986551	0.933813	0.389254	0.733428	0.001838
SM d16:1/20:0	0.949017	1	0.906787	0.0912271	0.774393	0.00158823
SM d16:1/22:0	0.974224	0.963012	0.826526	0.00327739	0.752137	0.00136326
SM d16:1/24:1	0.906194	0.534006	0.942114	0.292492	0.877404	0.20014
SM d18:1/14:0	0.970634	0.977799	1.01362	0.971989	0.857055	0.0761416
SM d18:1/16:0	1.04314	1	1.11984	0.00751638	0.851611	0.0711386
SM d18:1/18:0	1.0032	0.991437	1.09089	0.0928319	0.891415	0.125681
SM d18:1/20:0	1.00924	0.99085	1.04406	0.577346	0.942077	0.443544
SM d18:1/22:0	0.992917	0.979021	1.00771	0.949074	0.964104	0.487518
SM d18:1/24:0	0.995825	0.997737	0.988141	0.668259	1.03636	0.762547
SM d18:1/24:1	1.06412	1	1.18338	0.00323124	1.0011	0.995408
SM d18:2/16:0	1.02437	0.986869	1.08013	0.111557	0.808313	0.00261732
SM d18:2/18:0	0.976535	0.986782	1.03967	0.563092	0.935511	0.300341
SM d18:2/20:0	0.970433	0.957278	0.961041	0.445079	0.967508	0.486996
SM d18:2/22:0	0.960489	0.847792	0.933622	0.110207	0.962735	0.754685
SM d18:2/24:1	0.987695	1	1.08013	0.280872	1.03045	0.825938
Bold fonts denote significant BH-p-values

## Sheet: Supp Table S8
Chua et al. Lipidomics profiling reveals distinct patterns of plasma sphingolipid alterations in Alzheimer’s disease and vascular dementia
Supplementary Table S8. Associations of SPs and risk of AD or VaD diagnoses, expressed as odds ratio (OR) and BH-adjusted p-values
	Unadjusted									Adjusted for age, sex, education									Adjusted for age, sex, education, APOE4									Adjusted for age, sex, education, APOE4, comorbidities
Species	OR for CIND	95%CI	BH-adjusted p-value	OR for AD	95%CI	BH-adjusted p-value	OR for VaD	95%CI	BH-adjusted p-value	OR for CIND	95%CI	BH-adjusted p-value	OR for AD	95%CI	BH-adjusted p-value	OR for VaD	95%CI	BH-adjusted p-value	OR for CIND	95%CI	BH-adjusted p-value	OR for AD	95%CI	BH-adjusted p-value	OR for VaD	95%CI	BH-adjusted p-value	OR for CIND	95%CI	BH-adjusted p-value	OR for AD	95%CI	BH-adjusted p-value	OR for VaD	95%CI	BH-adjusted p-value
Cer d16:1/16:0	0.907	(0.473-1.739)	1	0.663	(0.33-1.331)	0.424948	0.504	(0.214-1.185)	0.208757	1.123	(0.551-2.288)	1	0.582	(0.261-1.294)	0.205318	0.549	(0.207-1.455)	0.26746	1.083	(0.522-2.246)	0.925484	0.574	(0.247-1.334)	0.215252	0.555	(0.206-1.496)	0.274108	1.123	(0.533-2.366)	0.777622	0.491	(0.205-1.176)	0.141071	0.741	(0.233-2.357)	0.655362
Cer d16:1/18:0	0.942	(0.622-1.429)	1	0.803	(0.512-1.259)	0.475363	0.567	(0.309-1.04)	0.143535	1.023	(0.655-1.598)	1	0.797	(0.471-1.349)	0.426904	0.659	(0.338-1.282)	0.259312	0.983	(0.61-1.583)	0.97759	0.831	(0.477-1.446)	0.53511	0.626	(0.319-1.227)	0.205035	0.966	(0.59-1.579)	0.902204	0.888	(0.506-1.559)	0.708903	0.741	(0.368-1.491)	0.554443
Cer d16:1/22:0	0.983	(0.593-1.629)	0.986255	0.701	(0.418-1.175)	0.311652	0.347	(0.172-0.698)	0.017933	1.113	(0.653-1.897)	1	0.709	(0.388-1.294)	0.285674	0.489	(0.232-1.03)	0.0980917	1.096	(0.639-1.879)	0.935609	0.651	(0.346-1.225)	0.203002	0.449	(0.211-0.958)	0.0874211	1.255	(0.713-2.209)	0.644297	0.639	(0.329-1.243)	0.224372	0.648	(0.286-1.469)	0.430997
Cer d16:1/23:0	0.819	(0.494-1.357)	0.940739	0.544	(0.322-0.919)	0.0736371	0.36	(0.175-0.738)	0.0273985	0.875	(0.51-1.501)	0.959467	0.536	(0.297-0.965)	0.059357	0.535	(0.249-1.151)	0.148487	0.833	(0.483-1.437)	0.728041	0.539	(0.293-0.991)	0.0593999	0.51	(0.235-1.105)	0.150178	0.826	(0.461-1.478)	0.655053	0.465	(0.242-0.894)	0.0384112	0.829	(0.353-1.944)	0.694895
Cer d16:1/24:0	0.555	(0.315-0.977)	0.640222	0.332	(0.178-0.619)	0.00574466	0.161	(0.068-0.382)	0.00251635	0.617	(0.338-1.123)	0.2175	0.358	(0.176-0.729)	0.00830584	0.223	(0.089-0.555)	0.00903276	0.572	(0.31-1.056)	0.179004	0.362	(0.173-0.757)	0.0107427	0.201	(0.078-0.516)	0.322288	0.565	(0.293-1.089)	0.189499	0.334	(0.154-0.721)	0.0109501	0.374	(0.136-1.024)	0.119114
Cer d18:0/22:0	0.961	(0.462-1.998)	1	1.073	(0.513-2.243)	0.9095	0.269	(0.095-0.766)	0.0596763	1.326	(0.601-2.926)	0.785079	1.391	(0.571-3.39)	0.492564	0.492	(0.155-1.565)	0.268684	1.368	(0.615-3.041)	0.636611	1.516	(0.596-3.857)	0.407165	0.437	(0.134-1.42)	0.200494	1.69	(0.715-3.993)	0.469721	1.512	(0.562-4.066)	0.470871	0.682	(0.19-2.444)	0.627467
Cer d18:0/23:0	0.588	(0.26-1.328)	1	0.883	(0.415-1.881)	0.823503	0.115	(0.032-0.411)	0.00755506	0.672	(0.28-1.608)	0.630192	1.051	(0.428-2.583)	0.921075	0.176	(0.044-0.706)	0.0470759	0.702	(0.291-1.691)	0.628498	1.147	(0.445-2.958)	0.787387	0.159	(0.039-0.651)	0.0481978	0.888	(0.344-2.289)	0.823485	1.002	(0.369-2.714)	0.996528	0.419	(0.093-1.887)	0.374694
Cer d18:0/24:0	0.831	(0.376-1.835)	0.977141	0.794	(0.355-1.772)	0.68007	0.336	(0.108-1.046)	0.144268	1.173	(0.499-2.755)	1	1.376	(0.525-3.609)	0.541691	0.462	(0.136-1.565)	0.254709	1.138	(0.479-2.703)	0.945741	1.287	(0.472-3.507)	0.639933	0.41	(0.118-1.421)	0.193965	1.639	(0.629-4.27)	0.524009	1.266	(0.444-3.604)	0.706403	0.87	(0.221-3.418)	0.859147
Cer d18:0/25:0	0.703	(0.348-1.419)	0.895762	0.496	(0.237-1.037)	0.155809	0.133	(0.043-0.403)	0.00471507	0.896	(0.421-1.905)	1	0.783	(0.337-1.815)	0.595971	0.192	(0.058-0.63)	0.0244337	0.889	(0.413-1.914)	0.949664	0.955	(0.392-2.326)	0.921885	0.182	(0.055-0.599)	0.0288828	1.149	(0.503-2.626)	0.761385	0.944	(0.365-2.445)	0.912366	0.584	(0.15-2.269)	0.598659
Cer d18:1/16:0	3.981	(1.499-10.574)	0.427675	15.652	(5.412-45.271)	9.87751e-06	13.751	(3.057-61.851)	0.00610073	4.163	(1.495-11.591)	0.0249596	13.763	(4.174-45.381)	7.5923e-05	11.521	(2.193-60.52)	0.0161382	3.694	(1.321-10.327)	0.0315663	12.604	(3.637-43.682)	0.000255474	10.727	(1.999-57.552)	0.0297081	5.124	(1.721-15.258)	0.0131144	13.278	(3.611-48.817)	0.000889831	14.638	(1.955-109.601)	0.0876923
Cer d18:1/18:0	1.409	(0.786-2.526)	0.957853	2.04	(1.138-3.656)	0.0606074	1.813	(0.762-4.313)	0.285856	1.475	(0.801-2.718)	0.39	2.154	(1.096-4.233)	0.0427618	1.59	(0.614-4.118)	0.378389	1.49	(0.803-2.763)	0.323206	2.283	(1.124-4.634)	0.0328792	1.634	(0.625-4.275)	0.348039	1.492	(0.791-2.814)	0.443023	2.405	(1.154-5.013)	0.034474	1.365	(0.462-4.033)	0.628613
Cer d18:1/20:0	1.315	(0.721-2.397)	0.92002	3.154	(1.607-6.189)	0.00802899	1.075	(0.471-2.452)	0.862264	1.342	(0.721-2.495)	0.606034	2.725	(1.322-5.616)	0.0117308	0.928	(0.363-2.374)	0.888994	1.313	(0.702-2.457)	0.581656	2.39	(1.126-5.072)	0.0340111	0.897	(0.35-2.298)	0.83268	1.45	(0.749-2.805)	0.506871	2.547	(1.142-5.676)	0.039189	1	(0.334-2.985)	0.99996
Cer d18:1/22:0	1.23	(0.61-2.479)	0.940405	1.523	(0.723-3.209)	0.430061	0.503	(0.186-1.358)	0.293615	1.552	(0.733-3.284)	0.455836	2.082	(0.858-5.047)	0.125794	0.758	(0.255-2.25)	0.652789	1.47	(0.691-3.129)	0.478094	1.873	(0.732-4.791)	0.208059	0.649	(0.213-1.979)	0.476598	2.127	(0.931-4.857)	0.157742	1.952	(0.728-5.231)	0.219493	1.166	(0.317-4.286)	0.83487
Cer d18:1/23:0	0.732	(0.335-1.601)	0.958496	0.984	(0.462-2.095)	0.980796	0.229	(0.07-0.748)	0.0591464	0.834	(0.365-1.904)	1	1.408	(0.57-3.473)	0.484242	0.388	(0.106-1.412)	0.188323	0.871	(0.377-2.016)	0.938971	1.403	(0.548-3.593)	0.506356	0.321	(0.085-1.205)	0.155431	1.174	(0.479-2.878)	0.747378	1.155	(0.43-3.103)	0.785452	0.721	(0.17-3.048)	0.686648
Cer d18:1/24:0	0.837	(0.378-1.849)	0.977655	0.999	(0.454-2.195)	0.998657	0.331	(0.108-1.011)	0.139243	1.145	(0.492-2.661)	1	1.731	(0.674-4.446)	0.27637	0.537	(0.159-1.811)	0.359592	1.119	(0.475-2.634)	0.949799	1.608	(0.6-4.308)	0.36865	0.471	(0.137-1.614)	0.261805	1.5	(0.598-3.765)	0.611098	1.548	(0.553-4.327)	0.463423	0.919	(0.233-3.616)	0.910957
Cer d18:1/24:1	1.715	(0.776-3.789)	1	7.027	(2.846-17.348)	0.00036104	2.472	(0.772-7.917)	0.222723	1.735	(0.764-3.938)	0.34944	9.573	(3.415-26.831)	7.86722e-05	2.322	(0.642-8.39)	0.239742	1.744	(0.754-4.035)	0.307403	10.461	(3.462-31.61)	0.000152277	2.422	(0.657-8.933)	0.213735	2.327	(0.962-5.63)	0.132727	14.064	(4.234-46.717)	0.00073326	6.67	(1.372-32.411)	0.0549215
Cer d18:1/25:0	0.592	(0.27-1.299)	1	0.937	(0.437-2.011)	0.91641	0.279	(0.094-0.826)	0.0682937	0.735	(0.319-1.691)	0.768669	1.436	(0.59-3.493)	0.450317	0.391	(0.118-1.296)	0.162084	0.726	(0.313-1.683)	0.655078	1.501	(0.588-3.833)	0.42064	0.332	(0.098-1.121)	0.137719	1.008	(0.398-2.555)	0.986894	1.463	(0.542-3.95)	0.513232	1.372	(0.351-5.359)	0.680405
Cer d18:1/26:0	0.677	(0.317-1.442)	0.925619	1.838	(0.844-3.999)	0.228644	0.384	(0.141-1.047)	0.14383	0.776	(0.35-1.723)	0.839399	2.014	(0.837-4.841)	0.137764	0.423	(0.139-1.287)	0.166045	0.724	(0.32-1.637)	0.633863	1.859	(0.739-4.676)	0.206251	0.388	(0.125-1.204)	0.158351	0.905	(0.381-2.149)	0.837072	1.829	(0.703-4.758)	0.255625	0.776	(0.224-2.693)	0.714449
Cer d18:1/26:1	1.131	(0.564-2.264)	1	2.391	(1.141-5.008)	0.0727524	0.77	(0.281-2.111)	0.693053	1.434	(0.688-2.989)	0.58741	3.336	(1.422-7.825)	0.010008	1.01	(0.341-2.989)	0.987814	1.366	(0.643-2.905)	0.611977	3.093	(1.291-7.408)	0.0173722	0.915	(0.304-2.746)	0.883373	1.735	(0.777-3.872)	0.372541	3.397	(1.374-8.395)	0.0165535	2.537	(0.708-9.09)	0.25449
Cer d18:2/16:0	1.368	(0.604-3.098)	0.941462	2.435	(0.982-6.039)	0.140497	1.602	(0.511-5.018)	0.575447	1.442	(0.606-3.429)	0.680977	2.805	(0.981-8.023)	0.0766993	1.442	(0.396-5.248)	0.612226	1.193	(0.494-2.885)	0.905349	2.948	(0.955-9.094)	0.0725808	1.21	(0.319-4.586)	0.793003	1.797	(0.697-4.636)	0.459643	3.029	(0.946-9.698)	0.0973511	2.05	(0.478-8.79)	0.468653
Cer d18:2/18:0	1.038	(0.664-1.623)	0.997248	1.178	(0.748-1.856)	0.604048	0.818	(0.428-1.561)	0.653084	1.094	(0.685-1.745)	1	1.139	(0.676-1.917)	0.648427	0.75	(0.359-1.568)	0.484861	1.006	(0.626-1.617)	0.987125	1.09	(0.634-1.873)	0.769239	0.739	(0.35-1.561)	0.461097	1.164	(0.71-1.908)	0.646996	1.342	(0.754-2.389)	0.368357	0.78	(0.333-1.825)	0.628976
Cer d18:2/22:0	0.835	(0.489-1.424)	0.932363	0.768	(0.423-1.396)	0.515194	0.668	(0.305-1.465)	0.457804	0.926	(0.523-1.641)	1	0.842	(0.422-1.682)	0.651158	0.892	(0.38-2.095)	0.809897	0.886	(0.495-1.583)	0.897241	0.843	(0.401-1.769)	0.668951	0.9	(0.382-2.118)	0.822765	1.186	(0.638-2.203)	0.676011	0.886	(0.413-1.898)	0.769006	1.438	(0.534-3.872)	0.61833
Cer d18:2/23:0	0.76	(0.422-1.371)	0.932321	0.873	(0.475-1.606)	0.763501	0.348	(0.143-0.846)	0.0731695	0.78	(0.414-1.469)	0.728626	0.927	(0.451-1.902)	0.84747	0.475	(0.184-1.224)	0.161712	0.741	(0.392-1.402)	0.534253	0.917	(0.428-1.962)	0.835098	0.433	(0.165-1.132)	0.150708	0.952	(0.485-1.871)	0.901713	0.979	(0.451-2.123)	0.960481	0.923	(0.316-2.689)	0.893836
Cer d18:2/24:0	0.67	(0.357-1.256)	0.961174	0.582	(0.298-1.136)	0.222733	0.403	(0.159-1.019)	0.141332	0.757	(0.387-1.482)	0.695822	0.803	(0.37-1.745)	0.606429	0.511	(0.19-1.377)	0.225979	0.657	(0.329-1.31)	0.362345	0.759	(0.336-1.716)	0.532595	0.493	(0.182-1.334)	0.195763	0.866	(0.417-1.797)	0.729309	0.796	(0.35-1.811)	0.648979	0.96	(0.318-2.896)	0.945609
Cer d18:2/24:1	1.245	(0.671-2.31)	0.93517	2.385	(1.218-4.668)	0.0477136	1.324	(0.492-3.559)	0.684176	1.255	(0.658-2.397)	0.789323	2.752	(1.287-5.883)	0.0159418	1.282	(0.438-3.746)	0.680694	1.214	(0.622-2.371)	0.79926	2.78	(1.258-6.144)	0.0176015	1.364	(0.462-4.026)	0.598862	1.668	(0.819-3.394)	0.333905	3.334	(1.445-7.691)	0.00998049	3.232	(0.875-11.937)	0.147519
Cer d18:2/25:0	0.76	(0.48-1.202)	0.977984	0.775	(0.462-1.298)	0.475172	0.519	(0.265-1.017)	0.13953	0.805	(0.494-1.311)	0.645941	0.882	(0.495-1.57)	0.688319	0.614	(0.299-1.26)	0.225619	0.733	(0.448-1.201)	0.341941	0.813	(0.447-1.477)	0.523014	0.571	(0.275-1.185)	0.174232	0.819	(0.496-1.354)	0.652584	0.875	(0.47-1.631)	0.709896	1.043	(0.445-2.442)	0.927539
GM3 d16:1/16:0	0.749	(0.351-1.599)	0.923218	0.862	(0.398-1.868)	0.80122	0.206	(0.068-0.619)	0.0269737	0.684	(0.301-1.552)	0.623072	1.191	(0.481-2.946)	0.721076	0.304	(0.083-1.111)	0.109638	0.649	(0.281-1.496)	0.472346	1.347	(0.521-3.484)	0.560165	0.312	(0.084-1.155)	0.142189	0.987	(0.398-2.45)	0.983065	1.889	(0.666-5.355)	0.271904	1.506	(0.293-7.744)	0.664748
GM3 d16:1/22:0	0.65	(0.351-1.203)	1	0.311	(0.153-0.629)	0.00898848	0.197	(0.07-0.55)	0.0124647	0.628	(0.322-1.226)	0.325453	0.304	(0.134-0.685)	0.00748532	0.249	(0.079-0.786)	0.0535012	0.638	(0.321-1.267)	0.314966	0.294	(0.124-0.694)	0.00823687	0.226	(0.069-0.733)	0.0544822	0.631	(0.311-1.281)	0.419594	0.308	(0.129-0.736)	0.0165377	0.382	(0.104-1.398)	0.244545
GM3 d18:1/14:0	0.9	(0.46-1.76)	1	1.813	(0.881-3.728)	0.213976	0.388	(0.142-1.062)	0.144042	0.691	(0.331-1.443)	0.573437	2.475	(1.073-5.709)	0.0530811	0.482	(0.155-1.498)	0.248697	0.582	(0.271-1.247)	0.277018	2.215	(0.93-5.276)	0.0844195	0.467	(0.15-1.448)	0.216821	0.945	(0.404-2.208)	0.905828	3.847	(1.407-10.514)	0.017508	1.603	(0.401-6.4)	0.622126
GM3 d18:1/16:0	2.792	(1.04-7.49)	0.796602	27.003	(7.926-92.001)	1.05083e-05	6.105	(1.286-28.973)	0.0674806	2.342	(0.832-6.586)	0.203983	47.412	(11.561-194.427)	2.56994e-05	7.336	(1.285-41.855)	0.0551824	2.165	(0.758-6.181)	0.265523	41.519	(9.617-179.234)	0.00022829	6.915	(1.191-40.145)	0.0759422	5.24	(1.601-17.152)	0.019024	98.39	(18.617-519.969)	4.55509e-05	25.34	(2.795-229.736)	0.702702
GM3 d18:1/18:0	0.836	(0.354-1.978)	0.976925	1.503	(0.613-3.683)	0.503187	0.529	(0.144-1.939)	0.480819	0.862	(0.349-2.124)	1	3.936	(1.37-11.308)	0.0191346	0.458	(0.106-1.976)	0.339429	0.783	(0.313-1.961)	0.82878	4.114	(1.359-12.454)	0.0187167	0.422	(0.095-1.874)	0.286724	1.374	(0.508-3.713)	0.647377	7.755	(2.282-26.349)	0.0029208	1.025	(0.194-5.402)	0.978144
GM3 d18:1/22:0	1.306	(0.583-2.926)	0.92285	2.059	(0.928-4.57)	0.161569	0.65	(0.224-1.886)	0.57915	1.644	(0.694-3.896)	0.464635	4.342	(1.635-11.526)	0.00586399	1.186	(0.36-3.902)	0.795847	1.597	(0.663-3.85)	0.454334	4.117	(1.483-11.424)	0.0102356	1.026	(0.303-3.465)	0.966851	2.566	(0.982-6.702)	0.119241	5.907	(1.935-18.031)	0.00462767	1.738	(0.397-7.598)	0.615177
GM3 d18:1/24:0	1.059	(0.544-2.058)	1	1.845	(0.945-3.601)	0.159854	0.797	(0.304-2.091)	0.71028	1.038	(0.522-2.063)	1	2.865	(1.298-6.325)	0.016144	0.911	(0.306-2.712)	0.88267	0.941	(0.462-1.916)	0.923863	2.747	(1.199-6.296)	0.0253652	0.785	(0.26-2.366)	0.68593	1.373	(0.641-2.943)	0.630616	4.481	(1.758-11.421)	0.00437707	1.395	(0.398-4.879)	0.647809
GM3 d18:1/24:1	2.564	(1.199-5.48)	0.387501	6.989	(3.016-16.194)	0.000110541	4.927	(1.525-15.92)	0.0369869	2.205	(1.002-4.852)	0.187606	9.418	(3.684-24.076)	0.000217623	3.719	(1.065-12.978)	0.0718082	2.13	(0.953-4.756)	0.157598	9.72	(3.63-26.026)	0.00046318	3.76	(1.058-13.358)	0.090778	3.065	(1.292-7.266)	0.0324036	16.498	(5.346-50.914)	0.000250474	4.509	(0.992-20.482)	0.111741
GM3 d18:2/16:0	0.969	(0.401-2.343)	0.997787	4.991	(1.72-14.48)	0.0148589	1.581	(0.398-6.281)	0.660863	0.93	(0.362-2.385)	1	8.471	(2.423-29.608)	0.00155541	2.27	(0.475-10.847)	0.348286	0.968	(0.369-2.539)	0.975484	9.984	(2.647-37.659)	0.00122393	2.244	(0.464-10.839)	0.346738	2.142	(0.723-6.337)	0.355337	29.751	(6.419-137.875)	0.000716755	8.526	(1.169-62.166)	0.0812935
GM3 d18:2/18:0	0.95	(0.463-1.947)	0.992728	1.797	(0.789-4.088)	0.290348	0.804	(0.282-2.292)	0.731222	0.796	(0.375-1.689)	0.863776	3.297	(1.231-8.828)	0.0298915	0.647	(0.196-2.131)	0.513381	0.736	(0.343-1.577)	0.626445	3.641	(1.305-10.16)	0.0204484	0.626	(0.187-2.093)	0.476814	1.019	(0.444-2.34)	0.969875	5.337	(1.738-16.389)	0.00750343	1.262	(0.345-4.612)	0.747374
GM3 d18:2/20:0	1.094	(0.647-1.849)	1	2.025	(1.105-3.71)	0.0750075	1.117	(0.478-2.61)	0.807808	1.068	(0.606-1.88)	1	2.153	(1.07-4.332)	0.0501222	1.277	(0.48-3.392)	0.655254	1.018	(0.575-1.802)	0.975936	2.011	(0.973-4.155)	0.0719043	1.18	(0.439-3.171)	0.760097	1.502	(0.801-2.819)	0.421607	2.503	(1.147-5.464)	0.0377409	2.279	(0.696-7.463)	0.276676
GM3 d18:2/24:1	1.085	(0.581-2.024)	1	2.126	(1.156-3.911)	0.0585767	2.653	(1.074-6.553)	0.0979352	0.941	(0.487-1.817)	1	2.476	(1.203-5.099)	0.0239069	1.977	(0.731-5.346)	0.221363	0.923	(0.465-1.831)	0.939848	2.291	(1.119-4.69)	0.0340319	1.981	(0.736-5.333)	0.207177	1.269	(0.607-2.653)	0.656497	3.387	(1.523-7.528)	0.00644903	3.801	(1.131-12.771)	0.0790278
Hex2Cer d16:1/16:0	0.702	(0.353-1.395)	0.892635	0.565	(0.274-1.167)	0.231223	0.121	(0.039-0.376)	0.00389058	0.613	(0.296-1.268)	0.34828	0.656	(0.282-1.528)	0.354833	0.157	(0.044-0.551)	0.015954	0.597	(0.284-1.257)	0.285738	0.767	(0.317-1.855)	0.576062	0.151	(0.042-0.536)	0.0226149	0.883	(0.387-2.015)	0.786218	0.941	(0.354-2.502)	0.911009	0.672	(0.142-3.186)	0.660329
Hex2Cer d18:1/14:0	0.72	(0.393-1.318)	0.961396	0.823	(0.441-1.537)	0.662982	0.374	(0.149-0.933)	0.0962213	0.551	(0.287-1.056)	0.151075	1.016	(0.489-2.109)	0.964513	0.5	(0.175-1.425)	0.236542	0.514	(0.264-1.002)	0.125735	0.927	(0.43-1.998)	0.85673	0.486	(0.171-1.377)	0.206476	0.746	(0.357-1.561)	0.651201	1.232	(0.524-2.897)	0.682923	1.496	(0.42-5.326)	0.631859
Hex2Cer d18:1/16:0	1.046	(0.419-2.609)	0.985896	1.423	(0.542-3.737)	0.607823	0.415	(0.105-1.632)	0.327168	1.021	(0.393-2.653)	0.99754	2.779	(0.889-8.682)	0.100438	0.599	(0.13-2.751)	0.549906	1.064	(0.403-2.808)	0.946542	3.084	(0.932-10.202)	0.0765175	0.617	(0.133-2.856)	0.564917	1.931	(0.662-5.632)	0.464297	3.958	(1.101-14.224)	0.0594851	1.172	(0.176-7.792)	0.880344
Hex2Cer d18:1/18:0	1.724	(0.888-3.347)	0.917255	3.018	(1.461-6.231)	0.0144728	2.317	(0.889-6.038)	0.17748	1.501	(0.749-3.006)	0.455567	4.049	(1.689-9.703)	0.00317321	3.48	(1.138-10.639)	0.0593836	1.402	(0.692-2.838)	0.522489	4.441	(1.749-11.274)	0.0027507	3.341	(1.078-10.351)	0.0831922	2.076	(0.959-4.495)	0.138325	5.341	(1.967-14.5)	0.0029077	5.956	(1.446-24.524)	0.0613414
Hex2Cer d18:1/22:0	1.482	(0.834-2.631)	1	2.854	(1.472-5.533)	0.0112073	0.844	(0.362-1.964)	0.732096	1.372	(0.746-2.523)	0.545582	3.812	(1.727-8.414)	0.001739	1.053	(0.399-2.779)	0.92553	1.474	(0.786-2.763)	0.352771	3.852	(1.681-8.824)	0.00232036	1.024	(0.387-2.709)	0.963091	2.157	(1.094-4.251)	0.0727215	4.351	(1.827-10.361)	0.00264067	2.073	(0.582-7.383)	0.377294
Hex2Cer d18:1/24:0	1.804	(0.959-3.393)	0.736505	2.693	(1.386-5.229)	0.0155582	1.338	(0.544-3.292)	0.663468	1.755	(0.913-3.37)	0.177628	3.834	(1.749-8.402)	0.00150271	1.67	(0.61-4.576)	0.358786	1.786	(0.91-3.508)	0.219378	3.661	(1.622-8.263)	0.00285246	1.503	(0.542-4.171)	0.464552	2.185	(1.077-4.429)	0.0789292	4.213	(1.746-10.163)	0.00371549	1.568	(0.455-5.395)	0.617914
Hex2Cer d18:1/24:1	1.062	(0.54-2.09)	1	1.449	(0.698-3.009)	0.481244	0.539	(0.203-1.432)	0.332158	1.074	(0.53-2.174)	1	1.907	(0.82-4.433)	0.154781	0.639	(0.217-1.883)	0.457719	1.021	(0.497-2.097)	0.977326	1.796	(0.749-4.308)	0.207397	0.631	(0.212-1.878)	0.440636	1.418	(0.651-3.091)	0.604344	1.806	(0.7-4.663)	0.261391	0.794	(0.214-2.941)	0.751976
Hex2Cer d18:2/16:0	1.106	(0.506-2.414)	1	1.255	(0.54-2.919)	0.696123	0.39	(0.131-1.165)	0.186168	1.02	(0.452-2.302)	1	1.923	(0.713-5.185)	0.215776	0.445	(0.132-1.497)	0.232883	1.013	(0.438-2.342)	0.988524	1.902	(0.675-5.356)	0.240156	0.447	(0.132-1.517)	0.226507	2.139	(0.825-5.544)	0.249144	3.587	(1.127-11.414)	0.0526373	1.45	(0.36-5.846)	0.647402
Hex2Cer d18:2/24:1	1.027	(0.615-1.715)	0.995276	1.766	(0.993-3.14)	0.139637	0.836	(0.416-1.68)	0.688012	0.979	(0.567-1.691)	1	1.903	(0.971-3.73)	0.0824209	0.844	(0.387-1.839)	0.699409	0.947	(0.544-1.65)	0.926745	1.858	(0.917-3.763)	0.0988438	0.817	(0.371-1.797)	0.637186	1.266	(0.684-2.344)	0.654351	1.902	(0.921-3.929)	0.114899	1.043	(0.412-2.638)	0.93259
HexCer d16:1/16:0	0.771	(0.437-1.36)	0.891437	0.965	(0.542-1.717)	0.941175	0.397	(0.181-0.871)	0.0656596	0.694	(0.381-1.264)	0.426962	1.142	(0.572-2.28)	0.718947	0.464	(0.199-1.083)	0.112575	0.691	(0.373-1.28)	0.372089	1.221	(0.596-2.5)	0.603867	0.469	(0.201-1.097)	0.142457	0.864	(0.448-1.665)	0.727708	1.451	(0.669-3.15)	0.399718	1.097	(0.404-2.976)	0.87019
HexCer d16:1/22:0	0.998	(0.588-1.693)	0.994716	0.762	(0.439-1.32)	0.483696	0.456	(0.235-0.885)	0.068176	0.831	(0.469-1.472)	0.832276	0.865	(0.452-1.655)	0.682692	0.518	(0.25-1.069)	0.112401	0.88	(0.487-1.589)	0.88906	0.902	(0.46-1.767)	0.778372	0.494	(0.238-1.025)	0.11953	1.228	(0.651-2.319)	0.657542	1.003	(0.494-2.038)	0.993185	0.727	(0.317-1.668)	0.608604
HexCer d18:1/16:0	2.277	(0.987-5.253)	0.688781	3.545	(1.552-8.099)	0.014681	4.098	(1.254-13.385)	0.0750748	1.916	(0.787-4.661)	0.286555	5.01	(1.909-13.15)	0.0019927	2.749	(0.763-9.905)	0.160436	1.949	(0.781-4.861)	0.263954	4.322	(1.606-11.632)	0.00595113	2.831	(0.78-10.266)	0.167034	3.19	(1.165-8.735)	0.0680578	5.686	(1.92-16.838)	0.00441665	7.287	(1.45-36.606)	0.0506797
HexCer d18:1/18:0	2.291	(1.197-4.386)	0.473815	8.451	(3.793-18.827)	6.78916e-06	6.096	(2.073-17.923)	0.0078335	2.029	(1.037-3.967)	0.150494	10.419	(4.215-25.754)	5.92239e-05	6.291	(1.863-21.239)	0.0132149	1.995	(0.994-4.006)	0.127382	10.183	(3.957-26.205)	0.000286965	5.862	(1.716-20.02)	0.0274222	3.056	(1.434-6.511)	0.0144683	14.633	(5.181-41.325)	0.000140797	7.943	(1.79-35.24)	0.0870308
HexCer d18:1/20:0	1.185	(0.671-2.091)	0.953884	1.927	(1.011-3.674)	0.136535	1.308	(0.555-3.08)	0.658514	1.009	(0.552-1.844)	0.995538	1.852	(0.895-3.836)	0.118133	1.374	(0.53-3.561)	0.549542	1.006	(0.545-1.857)	0.98917	1.879	(0.878-4.023)	0.118774	1.293	(0.494-3.383)	0.62473	1.585	(0.807-3.113)	0.376296	2.487	(1.078-5.738)	0.0557597	3.315	(1.007-10.905)	0.108123
HexCer d18:1/22:0	1.385	(0.747-2.565)	0.962356	1.479	(0.753-2.905)	0.427096	0.495	(0.208-1.175)	0.208814	1.206	(0.634-2.296)	0.873371	1.993	(0.919-4.322)	0.101419	0.49	(0.186-1.289)	0.187163	1.12	(0.577-2.171)	0.936768	1.665	(0.74-3.743)	0.2343	0.398	(0.145-1.091)	0.135389	2.502	(1.137-5.504)	0.0647737	2.603	(1.039-6.516)	0.0682986	2.78	(0.682-11.329)	0.255125
HexCer d18:1/23:0	1.08	(0.556-2.097)	1	1.477	(0.735-2.968)	0.429462	0.371	(0.13-1.062)	0.146774	0.864	(0.431-1.732)	1	1.917	(0.861-4.267)	0.130472	0.26	(0.077-0.878)	0.0609503	0.826	(0.398-1.715)	0.829118	1.717	(0.747-3.946)	0.219626	0.218	(0.062-0.759)	0.0632914	1.632	(0.714-3.728)	0.492606	2.697	(1.038-7.006)	0.0690938	1.513	(0.288-7.944)	0.664275
HexCer d18:1/24:0	1.355	(0.704-2.606)	0.963032	2.028	(0.995-4.136)	0.141815	0.675	(0.254-1.791)	0.571759	1.137	(0.577-2.24)	1	2.65	(1.164-6.03)	0.0338887	0.576	(0.196-1.696)	0.359387	1.035	(0.512-2.093)	0.959195	2.259	(0.957-5.329)	0.0749481	0.491	(0.162-1.486)	0.237877	1.954	(0.88-4.336)	0.212165	3.24	(1.264-8.303)	0.0275823	1.965	(0.502-7.689)	0.466714
HexCer d18:1/24:1	1.301	(0.726-2.332)	0.875648	2.275	(1.192-4.344)	0.0512725	1.318	(0.555-3.131)	0.659433	1.069	(0.581-1.967)	1	2.437	(1.174-5.06)	0.0287317	0.832	(0.312-2.217)	0.738327	1.005	(0.534-1.894)	0.987882	2.193	(1.023-4.698)	0.0563538	0.798	(0.295-2.154)	0.675956	1.642	(0.803-3.356)	0.364874	2.906	(1.272-6.639)	0.0223473	2.021	(0.618-6.606)	0.359757
HexCer d18:2/16:0	1.188	(0.603-2.34)	0.989824	1.751	(0.859-3.568)	0.236722	0.78	(0.318-1.913)	0.685983	1.108	(0.545-2.254)	1	1.898	(0.843-4.269)	0.141428	0.8	(0.285-2.245)	0.700247	1.075	(0.525-2.203)	0.925503	1.862	(0.781-4.435)	0.17796	0.761	(0.27-2.147)	0.629459	1.669	(0.765-3.639)	0.409716	2.43	(0.962-6.138)	0.0958644	1.858	(0.559-6.176)	0.443835
HexCer d18:2/22:0	0.879	(0.494-1.562)	0.960592	1.232	(0.648-2.345)	0.650062	0.538	(0.229-1.259)	0.2623	0.804	(0.44-1.467)	0.778724	1.582	(0.75-3.339)	0.250038	0.658	(0.25-1.731)	0.43719	0.814	(0.434-1.526)	0.738063	1.688	(0.758-3.758)	0.217439	0.607	(0.228-1.618)	0.350131	1.284	(0.64-2.576)	0.649776	2.106	(0.911-4.869)	0.115171	1.588	(0.495-5.091)	0.596833
HexCer d18:2/24:0	0.992	(0.568-1.731)	0.991883	1.423	(0.766-2.643)	0.43095	0.748	(0.332-1.688)	0.633714	0.912	(0.509-1.633)	1	1.944	(0.95-3.98)	0.0888697	0.874	(0.358-2.135)	0.788944	0.889	(0.484-1.635)	0.913486	1.844	(0.862-3.946)	0.129191	0.759	(0.304-1.896)	0.58321	1.445	(0.732-2.853)	0.499706	2.422	(1.054-5.566)	0.0623268	1.804	(0.615-5.288)	0.40751
HexCer d18:2/24:1	1.396	(0.815-2.392)	0.956442	2.752	(1.478-5.122)	0.00979191	1.919	(0.85-4.335)	0.213477	1.158	(0.662-2.026)	0.92763	3.365	(1.612-7.026)	0.00229281	1.559	(0.644-3.769)	0.364328	1.077	(0.604-1.919)	0.944747	2.904	(1.358-6.211)	0.00933596	1.471	(0.605-3.578)	0.42607	1.78	(0.916-3.457)	0.189434	4.19	(1.862-9.428)	0.00203438	3.214	(0.971-10.629)	0.119202
SM d16:1/16:0	0.634	(0.291-1.38)	0.922617	0.466	(0.207-1.051)	0.158791	0.077	(0.021-0.279)	0.00352231	0.632	(0.273-1.461)	0.504433	0.523	(0.201-1.356)	0.204561	0.08	(0.017-0.385)	0.00858359	0.666	(0.281-1.581)	0.535977	0.681	(0.249-1.862)	0.481144	0.068	(0.013-0.338)	0.13068	0.811	(0.32-2.053)	0.727431	0.652	(0.223-1.904)	0.495093	0.181	(0.032-1.01)	0.111949
SM d16:1/18:0	0.864	(0.463-1.612)	0.996402	0.703	(0.354-1.393)	0.482419	0.477	(0.201-1.135)	0.181913	0.98	(0.5-1.92)	1	1.019	(0.45-2.31)	0.965351	0.724	(0.263-1.989)	0.568259	0.981	(0.5-1.925)	0.976853	1.217	(0.513-2.883)	0.67052	0.677	(0.242-1.893)	0.48568	0.939	(0.463-1.904)	0.877476	1.303	(0.532-3.188)	0.622059	0.65	(0.206-2.051)	0.614178
SM d16:1/20:0	0.704	(0.36-1.377)	0.942437	0.505	(0.242-1.052)	0.159563	0.156	(0.056-0.436)	0.00430581	0.742	(0.354-1.553)	0.711408	0.595	(0.249-1.424)	0.266903	0.206	(0.061-0.69)	0.0364293	0.767	(0.361-1.626)	0.697473	0.676	(0.272-1.678)	0.423461	0.189	(0.055-0.653)	0.0404329	0.834	(0.38-1.83)	0.720919	0.703	(0.274-1.803)	0.52559	0.392	(0.106-1.442)	0.261435
SM d16:1/22:0	0.827	(0.474-1.443)	0.948915	0.328	(0.17-0.634)	0.00787466	0.186	(0.076-0.452)	0.00533189	0.84	(0.468-1.509)	0.868935	0.425	(0.199-0.909)	0.0446413	0.259	(0.094-0.713)	0.032346	0.846	(0.466-1.534)	0.81274	0.456	(0.21-0.988)	0.0593978	0.239	(0.085-0.672)	0.0337707	1.011	(0.535-1.911)	0.976438	0.503	(0.224-1.129)	0.128207	0.535	(0.179-1.6)	0.381241
SM d16:1/24:1	0.568	(0.308-1.046)	0.671927	0.727	(0.386-1.369)	0.480347	0.21	(0.081-0.541)	0.00860374	0.548	(0.289-1.042)	0.14987	0.833	(0.394-1.759)	0.653281	0.254	(0.094-0.688)	0.0260415	0.525	(0.273-1.01)	0.131391	0.977	(0.439-2.174)	0.955487	0.238	(0.087-0.651)	0.0289372	0.568	(0.289-1.119)	0.217326	0.976	(0.411-2.315)	0.960289	0.352	(0.117-1.058)	0.130963
SM d18:1/14:0	0.842	(0.418-1.696)	0.991806	1.126	(0.558-2.269)	0.825372	0.338	(0.136-0.843)	0.070152	0.702	(0.323-1.525)	0.633089	1.404	(0.618-3.19)	0.444975	0.396	(0.129-1.214)	0.144217	0.654	(0.292-1.465)	0.462737	1.306	(0.553-3.08)	0.56238	0.362	(0.117-1.116)	0.139215	1.087	(0.446-2.652)	0.868093	2.048	(0.776-5.404)	0.179479	1.163	(0.309-4.365)	0.839669
SM d18:1/16:0	1.767	(0.654-4.775)	0.914887	5.864	(1.963-17.517)	0.00984324	0.805	(0.203-3.186)	0.788931	1.413	(0.504-3.958)	0.819034	9.589	(2.651-34.677)	0.00109832	0.744	(0.162-3.422)	0.730981	1.573	(0.54-4.583)	0.598615	9.136	(2.424-34.435)	0.00180512	0.701	(0.148-3.302)	0.674348	3.046	(0.924-10.045)	0.145573	14.126	(3.289-60.663)	0.00181335	1.504	(0.287-7.877)	0.668365
SM d18:1/18:0	0.927	(0.424-2.029)	1	2.003	(0.901-4.45)	0.183062	0.586	(0.186-1.843)	0.506147	0.923	(0.406-2.098)	1	4.246	(1.589-11.343)	0.00715219	0.547	(0.149-1.997)	0.398969	0.923	(0.399-2.135)	0.927903	5.758	(2.02-16.411)	0.00177378	0.537	(0.145-1.992)	0.385116	1.252	(0.519-3.016)	0.694537	7.009	(2.341-20.983)	0.00202822	0.693	(0.17-2.823)	0.653727
SM d18:1/20:0	0.951	(0.488-1.851)	0.999694	1.226	(0.616-2.438)	0.673968	0.556	(0.207-1.491)	0.361049	1.079	(0.538-2.163)	1	1.956	(0.861-4.444)	0.128865	0.726	(0.24-2.189)	0.605048	1.101	(0.537-2.255)	0.956504	2.263	(0.959-5.337)	0.0744253	0.663	(0.214-2.049)	0.503332	1.367	(0.653-2.863)	0.626813	2.617	(1.061-6.454)	0.0618312	0.665	(0.175-2.526)	0.62688
SM d18:1/22:0	0.847	(0.447-1.605)	1	0.967	(0.496-1.881)	0.946065	0.29	(0.112-0.752)	0.0492395	1.078	(0.55-2.115)	1	1.753	(0.802-3.831)	0.182446	0.398	(0.136-1.166)	0.130435	1.151	(0.568-2.333)	0.904629	1.68	(0.741-3.807)	0.231313	0.358	(0.119-1.075)	0.128302	1.604	(0.76-3.386)	0.441586	1.978	(0.831-4.709)	0.153951	0.846	(0.234-3.054)	0.817514
SM d18:1/24:0	0.927	(0.499-1.723)	1	0.899	(0.467-1.73)	0.813973	0.465	(0.19-1.136)	0.183857	1.137	(0.598-2.161)	1	1.427	(0.684-2.976)	0.367858	0.555	(0.203-1.518)	0.291552	1.091	(0.566-2.101)	0.955556	1.296	(0.602-2.789)	0.530782	0.507	(0.183-1.401)	0.219423	1.471	(0.722-2.997)	0.502219	1.493	(0.669-3.329)	0.380014	0.654	(0.175-2.441)	0.629726
SM d18:1/24:1	1.57	(0.775-3.183)	1	4.209	(1.891-9.366)	0.00549554	1.157	(0.429-3.114)	0.793257	1.416	(0.683-2.936)	0.603792	5.644	(2.206-14.439)	0.000601266	0.994	(0.333-2.965)	0.991477	1.474	(0.694-3.128)	0.472501	6.257	(2.343-16.703)	0.000621833	1.036	(0.341-3.141)	0.954535	2.358	(1.036-5.367)	0.0939597	7.988	(2.744-23.253)	0.00115152	2.225	(0.583-8.493)	0.357827
SM d18:2/16:0	1.025	(0.451-2.328)	0.978305	2.924	(1.073-7.968)	0.110655	0.469	(0.137-1.6)	0.342858	0.984	(0.401-2.412)	1	4.33	(1.273-14.733)	0.0320707	0.5	(0.12-2.076)	0.378572	0.984	(0.389-2.486)	0.988707	5.294	(1.44-19.46)	0.0184561	0.451	(0.106-1.923)	0.314335	1.826	(0.654-5.099)	0.495653	10.833	(2.539-46.215)	0.00350815	1.156	(0.237-5.639)	0.871039
SM d18:2/18:0	0.714	(0.324-1.571)	0.912956	1.508	(0.64-3.549)	0.476604	1.306	(0.412-4.139)	0.703878	0.782	(0.343-1.781)	0.869477	2.386	(0.847-6.719)	0.120441	1.47	(0.39-5.542)	0.606115	0.825	(0.357-1.906)	0.870434	3.164	(1.051-9.517)	0.0532148	1.492	(0.391-5.695)	0.583746	1.008	(0.422-2.409)	0.987114	3.667	(1.18-11.389)	0.0429699	1.395	(0.325-5.983)	0.684212
SM d18:2/20:0	0.773	(0.386-1.545)	0.9212	0.732	(0.345-1.556)	0.546603	0.764	(0.286-2.04)	0.680073	0.783	(0.378-1.621)	0.815581	0.906	(0.38-2.158)	0.837537	0.82	(0.276-2.436)	0.743308	0.759	(0.362-1.588)	0.665347	0.919	(0.369-2.288)	0.864009	0.841	(0.281-2.519)	0.774492	0.947	(0.438-2.047)	0.900991	1.166	(0.453-3)	0.764547	0.847	(0.256-2.804)	0.806059
SM d18:2/22:0	0.575	(0.288-1.148)	0.90002	0.448	(0.201-0.997)	0.140916	0.119	(0.038-0.372)	0.00476901	0.655	(0.31-1.381)	0.477578	0.963	(0.36-2.575)	0.947761	0.169	(0.049-0.575)	0.0177357	0.639	(0.295-1.384)	0.395159	1.083	(0.382-3.071)	0.884226	0.165	(0.048-0.561)	0.0238732	0.95	(0.416-2.169)	0.912537	1.375	(0.467-4.05)	0.621791	0.339	(0.095-1.204)	0.168809
SM d18:2/24:1	0.791	(0.379-1.648)	0.930404	2.111	(0.933-4.776)	0.16452	0.477	(0.163-1.393)	0.288305	0.689	(0.317-1.496)	0.60379	2.81	(1.062-7.43)	0.0588298	0.299	(0.082-1.081)	0.101844	0.693	(0.312-1.537)	0.54626	2.974	(1.073-8.237)	0.049681	0.279	(0.075-1.037)	0.11881	0.998	(0.419-2.378)	0.997536	3.512	(1.198-10.298)	0.0389731	0.629	(0.138-2.85)	0.626388
Bold fonts denote significant p-values

## Sheet: Supp Table S9
Chua et al. Lipidomics profiling reveals distinct patterns of plasma sphingolipid alterations in Alzheimer’s disease and vascular dementia
Supplementary Table S9. AUC values for individual SPs and selected multimarker panel for AD.
Species	AUC	LR test p-value
Multimarker panel	0.812	-
Cer d16:1/24:0	0.635	<0.001
Cer d18:1/16:0	0.712	<0.001
GM3 d16:1/22:0	0.62	<0.001
GM3 d18:1/16:0	0.713	<0.001
SM d16:1/22:0	0.633	<0.001
HexCer d18:1/18:0	0.708	<0.001
Likelihood ratio (LR) test was used to compared individual marker to mutimarker panel

## Sheet: Supp Table S10
Chua et al. Lipidomics profiling reveals distinct patterns of plasma sphingolipid alterations in Alzheimer’s disease and vascular dementia
Supplementary Table S10. AUC values for individual SPs and selected multimarker panel for VaD
Species	AUC	LR test p-value
Multimarker panel	0.888	-
Cer d16:1/24:0	0.714	<0.001
Cer d18:1/16:0	0.697	<0.001
Hex2Cer d16:1/16:0	0.683	<0.001
HexCer d18:1/18:0	0.666	<0.001
SM d16:1/16:0	0.7	<0.001
SM d16:1/20:0	0.705	<0.001
SM d18:2/22:0	0.685	<0.001
Likelihood ratio (LR) test was used to compared individual marker to mutimarker panel

[truncated: 2 more sheets: Supp Table S11, Supp Table S12]
